# Supplementary material for: Global scale transcriptome analysis reveals differentially expressed genes involve in early somatic embryogenesis in Dimocarpus longan Lour
Source: BMC Genomics. 2020 Jan 2;21:4. doi: 10.1186/s12864-019-6393-7 (PMC6941269; doi:10.1186/s12864-019-6393-7)
Supplement: Supplementary file 5 — Additional file 5: Table S1. Differentially expressed genes involved in plant hormones signaling pathway during longan SE. S1-a: Auxin signaling pathway; S1-b: Cytokinin signaling pathway; S1-c: Abscisic acid signal transduction; S1-d: Gibberellin signal transduction; S1-e: Ethylene signal transduction; S1-f: Salicylic acid signal transduction; S1-g: Jasmonic acid signal transduction; S1-h: Brassinosteroid signal transduction. (XLS 151 kb) [file 12864_2019_6393_MOESM5_ESM.xls]

## Sheet: Table S1-a
Table S1-a Differentially expressed genes involved in auxin signalling pathway during longan SE.
Gene ID	Gene name	NEC_FPKM	EC_FPKM	ICpEC_FPKM	GE_FPKM	Transition from NEC to EC	EC_vs_ICpEC	EC_vs_GE	ICpEC_vs_GE	Description
						Log2 (Fold_change) of NEC_vs_EC	Log2 (Fold_change)	Log2 (Fold_change)	Log2 (Fold_change)
Dlo_030188.1	AUX1	246.79	6.21	4.1	2.72	-5.31255	–	-1.19099	–	auxin influx carrier
Dlo_003834.1	AUX1	63.44	7.21	5.71	3.99	-3.13732	–	–	–	auxin influx carrier
Dlo_031956.2	AUX1	130.6	37.96	90.17	41.07	-1.7826	1.24817	–	-1.13456	auxin influx carrier
Dlo_024286.1	AUX1	23.03	17.51	50.06	62.12	–	1.51548	1.82688		auxin influx carrier
Dlo_006313.1	TIR1	82.48	23.23	14.12	20.23	-1.82806	–	–	–	transport inhibitor response 1
Dlo_024133.1	TIR1	55.11	20.64	26.04	25.82	-1.41687	–	–	–	transport inhibitor response 1
Dlo_011192.1	TIR1	24.97	10.85	9.49	9.49	-1.2025	–	–	–	transport inhibitor response 1
Dlo_020694.1	PIN1	3.23	216.9	96.91	100.29	6.06935	-1.16231	-1.11285	–	auxin influx carrier
Dlo_014048.1	PIN1-like	34.58	194.98	136.6	87.15	2.49532	–	-1.16175	–	auxin influx carrier
Dlo_022782.2	PIN1c	75.78	184.4	154.79	238.82	1.28295	–	–	–	auxin influx carrier
Dlo_024822.1	IAA14	0	2.8	8.88	3	11.4512	1.66513	–	-1.5656	auxin-responsive protein IAA
Dlo_023949.1	IAA16	4.05	430.47	449.66	165.61	6.73185	–	–	–	auxin-responsive protein IAA
Dlo_021779.1	IAA33	3.7	146.59	185.7	181.17	5.30812	–	–	–	auxin-responsive protein IAA
Dlo_019341.2	IAA29	1.53	232.1	61.94	21.15	7.24507	-1.9058	-3.45602	-1.55021	auxin-responsive protein IAA
Dlo_001707.1	IAA31	1.43	58.9	18.88	4.58	5.36418	-1.64141	-3.68485	-2.04344	auxin-responsive protein IAA
Dlo_004907.3	IAA6	49.91	106.7	33.57	16.14	1.09616	-1.66832	-2.72485	-1.05653	auxin-responsive protein IAA
Dlo_034071.1	IAA6-like	0.43	21.51	2.96	0.29	5.64453	-2.86134	-6.21281	-3.35147	auxin-responsive protein IAA
Dlo_019600.1	IAA11	78.11	192.93	212.77	155.34	1.3045	–	–	–	auxin-responsive protein IAA
Dlo_000511.1	IAA9	327.95	721.47	765.31	693.46	1.13746	–	–	–	auxin-responsive protein IAA
Dlo_015422.1	IAA26	26.87	0.92	0.49	0.24	-4.86822	–	–	–	auxin-responsive protein IAA
Dlo_030078.1	IAA4	150.72	8.52	11.49	24.55	-4.14487	–	1.5268	1.09534	auxin-responsive protein IAA
Dlo_012643.1	IAA26-like	143.72	0.6	5.21	26.59	-7.90408	3.11825	5.46978	2.35153	auxin-responsive protein IAA
Dlo_004269.1	IAA27	88.15	1.94	3.56	11.44	-5.50583	–	2.55996	1.68414	auxin-responsive protein IAA
Dlo_004906.1	IAA1	21.13	9.63	12.02	7.96	-1.13369	–	–	–	auxin-responsive protein IAA
Dlo_016429.1	IAA13	56.03	12.42	58.12	68.37	-2.17353	2.22637	2.4607	–	auxin-responsive protein IAA
Dlo_023948.1	IAA27-like	46.14	91.62	37.81	37.82	–	-1.27689	-1.27651	–	auxin-responsive protein IAA
Dlo_025130.1	IAA1-like	167	171.03	88.01	43.66	–	–	-1.96987	-1.01136	auxin-responsive protein IAA
Dlo_005415.2	ARF2-like	35	108.8	110.27	133.82	1.63625	–	–	–	auxin response factor
Dlo_032913.1	ARF10	47.38	164.15	136.99	116.87	1.79266	–	–	–	auxin response factor
Dlo_016813.1	ARF1-like	1.36	6.09	5.77	4.3	2.16284	–	–	–	auxin response factor
Dlo_024143.1	ARF24	0	4.46	2.53	0.16	12.1228	–	-4.8009	-3.98299	auxin response factor
Dlo_025765.1	ARF17	12.88	254.19	101.79	56.96	4.3027	-1.32031	-2.15789	–	auxin response factor
Dlo_002610.1	ARF16	6.97	39.45	55.26	40.58	2.50079	–	–	–	auxin response factor
Dlo_011077.1	ARF18-1	17.23	78.86	49.87	23.16	2.19437	–	-1.76766	-1.10654	auxin response factor
Dlo_016820.1	ARF1	45.97	98.71	85.97	102.03	1.1025	–	–	–	auxin response factor
Dlo_027785.3	ARF2	0.1	27.69	21.82	20.81	8.11322	–	–	–	auxin response factor
Dlo_030332.1	ARF18	13.14	39.93	33.32	48.02	1.60351	–	–	–	auxin response factor
Dlo_029636.1	ARF5	191.54	315.6	364.96	589.51	–	–	–	–	auxin response factor
Dlo_013593.1	ARF10-like	12.11	2.23	4.34	10.39	-2.44108	–	2.22008	1.25943	auxin response factor
Dlo_015319.1	ARF4	13.86	0	0	3.72	-13.7586	–	11.8611	11.8611	auxin response factor
Dlo_027837.1	ARF4-like	27.8	2.54	8.97	26.23	-3.45218	1.82028	3.36832	1.54804	auxin response factor
Dlo_020986.1	GH3.6	0.06	4136.45	2439.09	1630.99	16.0731	–	-1.34265	–	auxin responsive GH3 gene family
dlo_037098.1	GH3.1-like	0	0.55	10.6	0	–	4.26849	–	-13.3718	auxin responsive GH3 gene family
dlo_035687.1	GH3.17	0	4.1	1.42	3.16	12.0014	-1.52973	–	1.15403	auxin responsive GH3 gene family
Dlo_000340.1	GH3.1	15.77	525.46	138.22	21.2	5.05833	-1.92661	-4.63144	-2.70483	auxin responsive GH3 gene family
dlo_034334.1	GH3.9	11.6	9.19	3.13	0	–	-1.5539	-13.1658	-11.6119	auxin responsive GH3 gene family
Dlo_024863.1	GH3.17-like	1.67	0.06	0.08	0.22	-4.79874	–	–		auxin responsive GH3 gene family
dlo_034270.1	GH3	11.49	0	0	3.65	-13.4881	–	11.8337	11.8337	auxin responsive GH3 gene family
Dlo_022838.1	GH3	18.71	13.56	8.62	4.5	–	–	-1.59136	–	auxin responsive GH3 gene family
Dlo_003272.1	SAUR	6.21	0	1.57	1.22	-12.6004	10.6165	10.2527	–	SAUR family protein
Dlo_027349.1	SAUR	5.01	0.27	0.72	0	-4.21378	–	–	–	SAUR family protein
Dlo_026398.1	SAUR32	103.12	6.48	4.02	3.93	-3.99219	–	–	–	SAUR family protein
Dlo_031595.1	SAUR	8.14	4.85	0	0.29	–	-12.2438	-4.06386	–	SAUR family protein
Dlo_024351.1	SAUR	27.98	11.18	2.5	4.5	-1.32348	-2.16092	-1.31292	–	SAUR family protein
Dlo_018408.1	SAUR32-like	107.78	34.59	13.63	4.92	-1.63966	-1.34357	-2.81362	-1.47006	SAUR family protein
Dlo_013699.1	SAUR	38.39	2.12	5.67	11.99	-4.17859	1.41928	2.4997	1.08041	SAUR family protein
Dlo_005931.1	SAUR	42.71	2	4.02	10.55	-4.4165	1.0072	2.39917	1.39198	SAUR family protein
Dlo_026342.1	SAUR	3.75	0.08	0.22	0.21	-5.55075	–	–	–	SAUR family protein
Dlo_024331.1	SAUR	9.43	0	0	0	-13.203	–	–	–	SAUR family protein
Dlo_002885.1	SAUR50	21.74	0	0	0.29	-14.4081	–	–	–	SAUR family protein
Dlo_023496.1	SAUR36	140.03	52.02	60.66	56.85	-1.4286	–	–	–	SAUR family protein
Dlo_013702.1	SAUR	0.77	5.27	8.86	3.12	2.77487	–	–	-1.50576	SAUR family protein
Dlo_023207.1	SAUR	4.44	17.06	25.23	21.15	1.94199	–	–	–	SAUR family protein
Dlo_030377.1	SAUR	13.48	41.72	21.04	4.69	1.62992	–	-3.15308	-2.16547	SAUR family protein
Dlo_019551.1	ASA	3.82	35.77	25.98	33.64	3.22711	–	–	–	anthranilate synthase component I
Dlo_029401.1	ASA	15.59	42.72	49.77	58.95	1.45429	–	–	–	anthranilate synthase component I
Dlo_028389.1	PAI	2.99	0	0	0	-11.5459	–	–	–	phosphoribosylanthranilate isomerase
Dlo_034163.1	IGS	80.67	228.79	113.33	111.64	1.50392	-1.01349	-1.03517	–	indole-3-glycerol phosphate synthase
Dlo_011603.1	TSB	41.29	108.55	184.89	143.16	1.3945	–	–	–	tryptophan synthase beta chain
Dlo_023944.1	TSA	67.4	170.8	102.32	126.67	1.34149	–	–	–	tryptophan synthase alpha chain
Dlo_027234.1	YUCCA	0	14.91	12.05	6.01	13.864	–	-1.31084	-1.0036	YUCCA family
Dlo_013505.1	YUCCA	0	5.99	18.54	45.16	12.5483	1.63001	2.91442	1.2844	YUCCA family
Dlo_024140.1	YUCCA	8.65	158.34	72.05	32.54	4.19418	-1.13596	-2.28274	-1.14678	YUCCA family
Dlo_024141.1	YUCCA	16.98	0	0.28	0	-14.0515	–	–	–	YUCCA family
Dlo_014446.1	YUCCA	4.48	0.09	0.38	0	-5.63743	–	–	–	YUCCA family
Dlo_013812.1	YUCCA	10.87	0.53	2.25	0.39	-4.35822	2.08586		-2.52838	YUCCA family
Dlo_013814.1	YUCCA	5.88	0.71	0	0.26	-3.04993	–	–	–	YUCCA family
Dlo_002666.1	YUCCA	3.03	0.77	0.65	0.12	-1.97639	–	–	–	YUCCA family
Dlo_028483.1	YUCCA	0.54	0	1.93	3.34	–	10.9144	11.7056	–	YUCCA family
dlo_035831.1	CYP71A13	0	1.61	2.64	0.99	10.6528	–	–	-1.41504	cytochrome P450 family 71 subfamily A polypeptide 13
dlo_035821.1	CYP71A13	17.23	0	0	0	-14.0726	–	–	–	cytochrome P450 family 71 subfamily A polypeptide 13
Dlo_001235.1	CYP71A13	5.96	0	0.3	0.1	-12.5411	–	–	–	cytochrome P450 family 71 subfamily A polypeptide 13
Dlo_007121.1	CYP71A13	5.14	0.15	0.1	0.29	-5.09873	–	–	–	cytochrome P450 family 71 subfamily A polypeptide 13
Dlo_029630.1	CYP83B1	9.15	0.7	0.73	0.4	-3.70834	–	–	–	cytochrome P450 family 83 subfamily B polypeptide 1
Dlo_029629.1	CYP83B1	35.56	4.93	5.54	1.4	-2.8506	–	-1.81616	-1.98446	cytochrome P450 family 83 subfamily B polypeptide 1
Dlo_008340.1	ST5a	0.12	2.72	0.64	0	4.5025	-2.08746	-11.4094	–	desulfoglucosinolate sulfotransferase A/B/C
Dlo_014555.1	ST5a	2.96	40.65	27.03	7.9	3.77959	–	-2.36333	-1.77464	desulfoglucosinolate sulfotransferase A/B/C
Dlo_007467.1	ST5a	2.37	25.76	26.17	15.85	3.44217	–	–	–	desulfoglucosinolate sulfotransferase A/B/C
Dlo_012706.1	ST5a	21.36	0.61	1.6	2.3	-5.12996	1.39119	1.91475	–	desulfoglucosinolate sulfotransferase A/B/C
Dlo_032471.1	NIT	46.53	151.06	60.97	60.06	1.69889	-1.30895	-1.33065	–	nitrilase
Dlo_026405.1	NIT	52.67	0.28	0.38	0.18	-7.55541	–	–	–	nitrilase
Dlo_026340.1	NIT	10.78	0.4	1.25	1.37	-4.75221	1.64386	1.7761	–	nitrilase
Dlo_015219.1	NIT	34.6	1.49	1.21	1.36	-4.53739	–	–	–	nitrilase
Dlo_021467.1	AAO1	0.32	53.6	72.58	32.68	7.38802	–	–	-1.15116	aldehyde dehydrogenase (NAD+)
Dlo_016663.1	AAO1	10.58	328.95	247.67	283.35	4.95846	–	–	–	aldehyde dehydrogenase (NAD+)
Dlo_018549.1	AAO1	4.4	36.18	21.23	14.52	3.03962	–	-1.31715	–	aldehyde dehydrogenase (NAD+)
Dlo_012334.1	AAO1	234.73	42.55	23.76	72.41	-2.46377	–	–	1.60765	aldehyde dehydrogenase (NAD+)

## Sheet: Table S1-b
Table S1-b Differentially expressed genes involved in cytokinin signalling pathway during longan SE.
Gene ID	Gene name	NEC_FPKM	EC_FPKM	ICpEC_FPKM	GE_FPKM	NEC_vs_EC	EC_vs_ICpEC	EC_vs_GE	ICpEC_vs_GE	Description
						Log2 (Fold_change)	Log2 (Fold_change)	Log2 (Fold_change)	Log2 (Fold_change)
Dlo_012378.2	A_ARR	3.51	10.66	38.3	20.66	1.60266	1.84514	–	–	two-component regulator ARR-A
Dlo_031716.1	A_ARR	10.34	1.48	3.57	1.94	-2.80457	1.27033	–	–	two-component regulator ARR-A
Dlo_000724.1	A_ARR	17.75	6.53	86.59	146.68	-1.44266	3.72905	4.48945	–	two-component regulator ARR-A
Dlo_005110.1	A_ARR	39.64	39.19	227.64	194.37	–	2.5382	2.31025	–	two-component regulator ARR-A
Dlo_006433.1	B_ARR	0	18	10.74	0.67	14.1357	–	-4.74769	-4.00269	two-component regulator ARR-B
dlo_038475.1	B_ARR	2.56	8.95	5.12	6.28	1.80574	–	–	–	two-component regulator ARR-B
Dlo_013135.1	B_ARR	20.18	63.57	25.12	15.66	1.65542	-1.33951	-2.02126		two-component regulator ARR-B
Dlo_032345.1	B_ARR	24.64	62.93	146.8	44.42	1.35275	1.22203	–	-1.72457	two-component regulator ARR-B
Dlo_020456.1	B_ARR	84.78	193.74	227.5	201.9	1.19233	–	–	–	two-component regulator ARR-B
Dlo_016589.1	B_ARR	146.49	265.65	360.48	530.03	–	–	0.996547	–	two-component regulator ARR-B
Dlo_001316.1	B_ARR	29.38	19.47	68.27	103.01	–	1.81	2.40346	–	two-component regulator ARR-B
Dlo_027666.1	B_ARR	11.82	10.16	12.81	56.81	–	–	2.48324	2.14887	two-component regulator ARR-B
Dlo_026203.1	B_ARR	17.13	0	0	0	-14.0642	–	–	–	two-component regulator ARR-B
Dlo_002982.1	B_ARR	16.63	0	0	0	-14.0215	–	–	–	two-component regulator ARR-B
Dlo_002948.1	B_ARR	10.58	0	0	0	-13.3691	–	–	–	two-component regulator ARR-B
Dlo_006617.1	B_ARR	7.58	0	0	0	-12.888	–	–	–	two-component regulator ARR-B
Dlo_019467.1	B_ARR	5.03	0	0	0	-12.2963	–	–	–	two-component regulator ARR-B
Dlo_009025.1	B_ARR	4.71	0	0	0	-12.2015	–	–	–	two-component regulator ARR-B
Dlo_015548.1	B_ARR	5.71	0.19	1.01	1.09	-4.90942	2.41028	2.52026	–	two-component regulator ARR-B
Dlo_016697.3	B_ARR	7.12	0.71	0.96	10.69	-3.32599	–	3.9123	3.47708	two-component regulator ARR-B
Dlo_001411.1	B_ARR	48.41	16.01	21.94	24.23	-1.59633	–	–	–	two-component regulator ARR-B
dlo_034911.1	B_ARR	14.86	5.46	7.78	13.03	-1.44446	–	1.25486	–	two-component regulator ARR-B
Dlo_022843.1	AHP	63.88	40.07	18.45	21.84	–	-1.1189	–	–	histidine-containing phosphotransfer peotein
Dlo_031269.1	CRE1	2.3	146.2	202.43	201.82	5.99017	–	–	–	Histidine Kinase, cytokinin receptor
Dlo_029068.1	CRE1	0.24	2.12	2.13	2.24	3.14296	–	–	–	Histidine Kinase, cytokinin receptor
Dlo_014695.1	CRE1	7.39	49.82	54.93	78.42	2.75308	–	–	–	Histidine Kinase, cytokinin receptor
Dlo_024549.1	CRE1	7.23	40.57	3.84	3.32	2.48835	-3.40124	-3.61116	–	Histidine Kinase, cytokinin receptor
Dlo_007245.1	CRE1	17.97	75.49	58.69	20.13	2.0707	–	-1.90694	-1.54377	Histidine Kinase, cytokinin receptor
Dlo_007904.1	CRE1	177.31	699.29	559.98	665.96	1.97962	–	–	–	Histidine Kinase, cytokinin receptor
Dlo_021390.2	CRE1	2.16	4.36	7.31	6.28	1.0133	–	–	–	Histidine Kinase, cytokinin receptor
Dlo_016250.2	CRE1	17.02	10.81	23.66	71.35	–	1.13008	2.72255	1.59246	Histidine Kinase, cytokinin receptor
Dlo_012873.1	CRE1	6.96	4.55	9.15	22.01	–	1.00791	2.27422	1.26632	Histidine Kinase, cytokinin receptor
Dlo_028458.1	CRE1	19.36	15.26	23.25	59.65	–	–	1.96677	1.35929	Histidine Kinase, cytokinin receptor
Dlo_013952.1	CRE1	5.15	0	0	0.05	-12.3304	–	–	–	Histidine Kinase, cytokinin receptor
Dlo_008996.1	CRE1	4.35	0	0.21	0	-12.0868	–	–	–	Histidine Kinase, cytokinin receptor
Dlo_028312.1	CRE1	26.29	0.49	1.01	6.55	-5.74559	–	3.74064	2.69714	Histidine Kinase, cytokinin receptor
Dlo_031832.1	CRE1	168.71	3.57	41.05	115.73	-5.56248	3.52339	5.0187	1.49531	Histidine Kinase, cytokinin receptor
Dlo_012235.1	CRE1	3.6	0.09	0.13	0	-5.32193	–	–	–	Histidine Kinase, cytokinin receptor
Dlo_009786.1	CRE1	10.35	0.33	0.45	0.54	-4.97102	–	–	–	Histidine Kinase, cytokinin receptor
Dlo_000392.1	CRE1	8.88	0.43	11.7	101.94	-4.36815	4.76603	7.88917	3.12314	Histidine Kinase, cytokinin receptor
Dlo_021569.1	CRE1	10.1	0.49	2.5	5.25	-4.36543	2.35107	3.42146	1.07039	Histidine Kinase, cytokinin receptor
Dlo_028846.1	CRE1	7.47	0.55	0.3	0.14	-3.7636	–	–	–	Histidine Kinase, cytokinin receptor
Dlo_026103.1	CRE1	158.23	19.85	57.9	142.56	-2.99481	1.54442	2.84436	1.29993	Histidine Kinase, cytokinin receptor
Dlo_031921.1	CRE1	79.22	11.93	11.96	24.02	-2.73127	–	1.00964	1.00602	Histidine Kinase, cytokinin receptor
Dlo_023730.1	CRE1	41.95	6.49	32.76	54.1	-2.69238	2.33564	3.05934	–	Histidine Kinase, cytokinin receptor
Dlo_004711.1	CRE1	23.33	4.45	4.74	12.88	-2.39031	–	1.53326	1.44217	Histidine Kinase, cytokinin receptor
Dlo_008392.1	CRE1	36.58	16.36	35.75	84.8	-1.16088	1.12777	2.37389	1.24612	Histidine Kinase, cytokinin receptor
Dlo_031105.1	CRE1	9.37	4.11	9.86	11.89	-1.18891	1.26245	1.53254	–	Histidine Kinase, cytokinin receptor
Dlo_016152.1	CRE1	14.41	8.35	3.12	1.52	–	-1.42023	-2.4577	-1.03747	Histidine Kinase, cytokinin receptor
Dlo_004406.1	CRE1	233.17	365.21	128.62	31.19	–	-1.50561	-3.54957	-2.04396	Histidine Kinase, cytokinin receptor
Dlo_025805.1	CRE1	111.24	134.73	65.33	44	–	-1.04425	-1.6145	–	Histidine Kinase, cytokinin receptor
Dlo_004605.1	TRIT1	3.76	8.98	17.93	24.31	1.25598	0.997588	1.43676	–	tRNA dimethylallyltransferase
Dlo_008886.1	cisZOG	66.63	0	0	0	-16.0239	–	–	–	cis-zeatin O-glucosyltransferase
Dlo_008883.1	cisZOG	98.98	1.22	3.32	0.87	-6.34218	1.4443	–	-1.9321	cis-zeatin O-glucosyltransferase
Dlo_008881.1	cisZOG	48.93	0.81	1.49	0.62	-5.91665	–	–	-1.26497	cis-zeatin O-glucosyltransferase
Dlo_008882.1	cisZOG	128.63	2.54	7.57	6.09	-5.66225	1.57546	1.26161	–	cis-zeatin O-glucosyltransferase
Dlo_008880.1	cisZOG	132.18	3.52	33.13	40.01	-5.23078	3.23449	3.50671	–	cis-zeatin O-glucosyltransferase
Dlo_008888.1	cisZOG	41.9	3.39	11.97	10.88	-3.62759	1.82007	1.68232	–	cis-zeatin O-glucosyltransferase
Dlo_008889.1	cisZOG	9.64	0	1.53	0.31	-13.2348	10.5793	–	-2.30319	cis-zeatin O-glucosyltransferase
Dlo_006474.1	cisZOG	29.13	20.46	10.72	1.35	–	–	-3.92177	-2.98927	cis-zeatin O-glucosyltransferase
Dlo_004678.4	IPT1,4	1	3.62	20.17	37.64	1.85599	2.47815	3.37821	–	adenylate isopentenyltransferase
Dlo_020661.1	IPT1,4	2.45	6.17	6.06	7.72	1.33249	–	–	–	adenylate isopentenyltransferase
Dlo_011506.1	IPT1,4	17.06	0	0	0	-14.0583	–	–	–	adenylate isopentenyltransferase
Dlo_006214.1	IPT1,4	3.08	0	7.9	9.52	-11.5887	12.9476	13.2167	–	adenylate isopentenyltransferase
Dlo_007243.3	IPT1,4	2.56	0.18	2.15	4.03	-3.83007	3.57827	4.48471	–	adenylate isopentenyltransferase
Dlo_005940.1	IPT1,4	1.61	0.16	1.92	6.02	-3.33092	3.58496	5.23362	1.64866	adenylate isopentenyltransferase
Dlo_026936.1	IPT1,4	4.39	0.71	9.37	9.95	-2.62833	3.72216	3.80881	–	adenylate isopentenyltransferase
Dlo_008795.1	IPT1,4	0.86	0.31	3.65	3.09	-1.47207	3.55756	3.31727	–	adenylate isopentenyltransferase
Dlo_006757.1	IPT1,4	0.56	0.86	10.38	12.8	–	3.59333	3.89566	–	adenylate isopentenyltransferase
Dlo_008456.1	IPT1,4	0.32	0.54	3.27	5.43	–	2.59826	3.32992	–	adenylate isopentenyltransferase
Dlo_005189.1	IPT1,4	4.19	2.3	8.94	11.43	–	1.95864	2.31312	–	adenylate isopentenyltransferase
Dlo_031009.2	CYP735A	0	5.38	4.76	1.16	12.3934	–	-2.21348	-2.03684	cytokinin trans-hydroxylase
dlo_034894.1	CYP735A	0	1.06	3	3.24	10.0498	1.5009	1.61193	–	cytokinin trans-hydroxylase
Dlo_000880.1	CYP735A	6.44	35.05	12.36	9.13	2.44428	-1.50374	-1.94073	–	cytokinin trans-hydroxylase
Dlo_024734.1	CYP735A	18.73	43.01	22.13	25.52	1.19932	–	–	–	cytokinin trans-hydroxylase
Dlo_020572.1	CYP735A	45.49	0	2.2	2.99	-15.4733	11.1033	11.5459	–	cytokinin trans-hydroxylase
Dlo_001829.1	CYP735A	12.02	0	0	0	-13.5531	–	–	–	cytokinin trans-hydroxylase
Dlo_006303.1	CYP735A	5.59	0	0.47	0	-12.4486	–	–	–	cytokinin trans-hydroxylase
dlo_034325.1	CYP735A	1.87	0	4.52	2.43	-10.8688	12.1421	11.2467	–	cytokinin trans-hydroxylase
Dlo_029618.1	CYP735A	13.36	0.23	0	2.19	-5.86014	–	3.25123	11.0967	cytokinin trans-hydroxylase
Dlo_014341.1	CYP735A	0.3	0	1.11	1.64	–	10.1163	10.6795	–	cytokinin trans-hydroxylase
Dlo_022735.1	CKX	1.81	56.06	15.75	8.92	4.95291	-1.83162	-2.65186	–	cytokinin dehydrogenase
Dlo_015594.1	CKX	14.61	0.09	0.25	2.16	-7.34282	–	4.58496	3.11103	cytokinin dehydrogenase
Dlo_028632.1	CKX	11.34	0.8	1.08	1.04	-3.82528	–	–	–	cytokinin dehydrogenase
Dlo_027606.3	CKX	9.22	1.02	3.15	4.17	-3.1762	1.62678	2.03148	–	cytokinin dehydrogenase
Dlo_013676.1	CKX	8.63	1.23	1.67	0.23	-2.8107	–	-2.41895	-2.86014	cytokinin dehydrogenase
Dlo_007328.1	UGT76C	10.27	29.64	30.86	18.49	1.52911	–	–	–	cytokinin-N-glucosyltransferase
Dlo_029472.1	UGT76C	0.09	2.9	1.04	0.55	5.00998	-1.47947	-2.39855	–	cytokinin-N-glucosyltransferase
Dlo_029473.1	UGT76C	1.44	10.45	3.6	4.6	2.85936	-1.53743	-1.1838	–	cytokinin-N-glucosyltransferase
Dlo_029477.1	UGT76C	13.57	0.14	0.13	0.19	-6.59885	–	–	–	cytokinin-N-glucosyltransferase
Dlo_029476.1	UGT76C	12.4	0.34	1.73	0.77	-5.18866	2.34717	–	–	cytokinin-N-glucosyltransferase
Dlo_007326.2	UGT76C	22.36	4.78	9.12	16.8	-2.22584	–	1.81338	–	cytokinin-N-glucosyltransferase
Dlo_029459.1	UGT76C	0.33	0.09	1.25	0.75	–	3.79586	–	–	cytokinin-N-glucosyltransferase
Dlo_029495.1	UGT76C	0.66	0.56	5.17	4.23	–	3.20667	2.91716	–	cytokinin-N-glucosyltransferase

## Sheet: Table S1-c
Table S1-c Differentially expressed genes involved in abscisic acid signal transduction during longan SE.
Gene ID	Gene name	NEC_FPKM	EC_FPKM	ICpEC_FPKM	GE_FPKM	NEC_vs_EC	EC_vs_ICpEC	EC_vs_GE	ICpEC_vs_GE	Description
						Log2 (Fold_change)	Log2 (Fold_change)	Log2 (Fold_change)	Log2 (Fold_change)
Dlo_023607.1	PYR	4.84	15.51	63.86	89.91	1.68012	2.04171	2.53528	–	abscisic acid receptor PYR/PYL
Dlo_019901.1	PYR	21.46	0	0	0	-14.3894	–	–	–	abscisic acid receptor PYR/PYL
Dlo_013161.1	PYL4	139.3	0.58	1.05	1.01	-7.90793	–	–	–	abscisic acid receptor PYR/PYL
Dlo_030707.1	PYR	139.65	39.14	24.98	83.89	-1.8351	–	1.09986	1.74773	abscisic acid receptor PYR/PYL
Dlo_001375.1	PYR	23.96	19.42	8.23	8.57	–	-1.23858	-1.18018	–	abscisic acid receptor PYR/PYL
Dlo_013074.1	PYL4	88.07	100.96	30.36	48.57	–	-1.73354	-1.05565	–	abscisic acid receptor PYR/PYL
Dlo_003427.1	SnRK2	0.93	2.82	1.62	0	1.60039	–	-11.4615	-10.6618	serine/threonine-protein kinase SRK2
Dlo_025014.1	SnRK2	0	8.28	4.55	1.76	13.0154	–	-2.23406	-1.37029	serine/threonine-protein kinase SRK2
Dlo_008810.2	SnRK2	3.54	3.35	17.35	22.7	–	2.3727	2.76046	–	serine/threonine-protein kinase SRK2
Dlo_001414.2	SnRK2	76.24	152.7	113.05	163.81	1.00208	–	–	–	serine/threonine-protein kinase SRK2
Dlo_006713.1	SnRK2	77.94	27.39	27.1	26.17	-1.50871	–	–	–	serine/threonine-protein kinase SRK2
Dlo_003141.2	SnRK2	30.44	14.63	10.3	17.03	-1.05704	–	–	–	serine/threonine-protein kinase SRK2
Dlo_031760.1	ABF	0.99	0.13	75.58	58.28	–	9.18335	8.80835		ABA responsive element binding factor
Dlo_009698.1	ABF	3.91	0.55	15.25	59.85	-2.82967	4.79323	6.76578	1.97254	ABA responsive element binding factor
Dlo_032523.1	ABF	0.56	6.78	5.57	2.46	3.59779	–	-1.46263	-1.17902	ABA responsive element binding factor
Dlo_030827.1	ABF	17.6	80.75	90.21	158.08	2.19789	–	–	–	ABA responsive element binding factor
Dlo_009414.1	ABF	1.65	3.86	6.23	9.91	1.22613	–	1.36028	–	ABA responsive element binding factor
Dlo_010672.1	ABF	14.19	31.26	28.23	29.97	1.13944	–	–	–	ABA responsive element binding factor
Dlo_024741.2	ABF	67.26	72.34	129.48	145.7	–	–	1.01014		ABA responsive element binding factor
Dlo_004509.1	ABF	1.39	0.28	0.93	3.23	-2.31159	–	3.52804	1.79623	ABA responsive element binding factor
Dlo_021352.1	ABF	50.04	33.38	0	0	–	-15.0267	-15.0267	–	ABA responsive element binding factor
Dlo_022123.2	ABF	6.89	0.5	0.86	0.35	-3.7845	–	–	–	ABA responsive element binding factor
Dlo_019985.1	PP2C	10.77	0	0.35	0.32	-13.3947	–	–	–	protein phosphatase 2C
Dlo_021916.1	PP2C	3.91	0.46	1.49	4.04	-3.08746	1.69561	3.13465	1.43904	protein phosphatase 2C
Dlo_003738.1	PP2C	22.91	4.64	19.94	46.01	-2.30378	2.10347	3.30975	1.20628	protein phosphatase 2C
Dlo_019572.1	PP2C	89.53	22.91	20.11	26.82	-1.96639	–	–	–	protein phosphatase 2C
Dlo_018017.1	PP2C	4.89	1.29	3.05	2.57	-1.92246	1.24144	–	–	protein phosphatase 2C
Dlo_011701.2	PP2C	66.9	26.21	47.66	87.28	-1.35189	–	1.73553	–	protein phosphatase 2C
Dlo_020422.1	PP2C	40.12	19.21	17.48	17.1	-1.06246	–	–	–	protein phosphatase 2C
Dlo_020464.1	PP2C	0.73	5.8	6.47	6.8	2.99008	–	–	–	protein phosphatase 2C
Dlo_032254.1	PP2C	1.3	6.59	5.46	19.41	2.34177	–	1.55845	1.82983	protein phosphatase 2C
Dlo_029506.1	PP2C	9.45	32.26	57.4	124.37	1.77136	–	1.94682	1.11552	protein phosphatase 2C
Dlo_007354.2	PP2C	7.34	22.06	23.8	34.36	1.58758	–	–	–	protein phosphatase 2C
Dlo_023269.1	PP2C	26.51	72.69	25.43	12.18	1.45522	-1.51523	-2.57724	-1.06202	protein phosphatase 2C
Dlo_023268.1	PP2C	1.49	0.49	1.19	2.79	-1.60446	1.28011	2.50941	1.2293	protein phosphatase 2C
Dlo_023420.1	PP2C	13.71	36.24	39.6	45.02	1.40235	–	–	–	protein phosphatase 2C
Dlo_023909.1	PP2C	3.17	8.06	19.52	19.44	1.3463	1.2761	1.27018	–	protein phosphatase 2C
Dlo_009880.1	PP2C	8.59	19.96	12.52	13.67	1.21638	–	–	–	protein phosphatase 2C
Dlo_004655.1	PP2C	28.97	63.47	52.33	44.48	1.13152	–	–	–	protein phosphatase 2C

## Sheet: Table S1-d
Table S1-d Differentially expressed genes involved in gibberellin signal transduction during longan SE.
Gene ID	Gene name	NEC_FPKM	EC_FPKM	ICpEC_FPKM	GE_FPKM	NEC_vs_EC	EC_vs_ICpEC	EC_vs_GE	ICpEC_vs_GE	Description
						Log2 (Fold_change)	Log2 (Fold_change)	Log2 (Fold_change)	Log2 (Fold_change)
Dlo_018031.1	GID1	5.8	15.05	7.76	9.48	1.37564	–	–	–	gibberellin receptor GID1
Dlo_018793.1	GID1	1.09	3.97	4.56	2.35	1.86481	–	–	–	gibberellin receptor GID1
Dlo_018803.1	GID1	0.61	3.01	1.63	0.78	2.30288	–	-1.94822	-1.06333	gibberellin receptor GID1
Dlo_022586.1	GID1	41.19	198.34	148.78	56.01	2.26761	–	-1.82422	-1.40942	gibberellin receptor GID1
Dlo_022237.1	GID1	0.95	17.5	13.3	12.22	4.20328	–	–	–	gibberellin receptor GID1
dlo_035557.1	GID1	7.56	0	1.02	0	-12.8842	–	–	–	gibberellin receptor GID1
Dlo_033808.1	GID1	1.61	0	0	0.48	-10.6528	–	–	–	gibberellin receptor GID1
Dlo_001334.1	GID1	154.03	10.61	21.87	21.63	-3.85971	1.04353	1.02761	–	gibberellin receptor GID1
dlo_036002.1	GID1	3.5	0.25	0	0.33	-3.80735	–	–	–	gibberellin receptor GID1
Dlo_022847.1	GID1	228.72	35.87	29.5	40.79	-2.67273	–	–	–	gibberellin receptor GID1
Dlo_001336.1	GID1	19.44	3.66	3.71	3.12	-2.40911	–	–	–	gibberellin receptor GID1
Dlo_026510.1	GID1	260.63	77.23	24.49	23.38	-1.75477	-1.65697	-1.72389	–	gibberellin receptor GID1
Dlo_026511.1	GID1	63.75	87.37	37.63	41	–	-1.21525	-1.09151	–	gibberellin receptor GID1
dlo_034530.1	GID1	306.52	18.31	18.89	9.88	-4.06528	–	–	–	gibberellin receptor GID1
Dlo_023611.1	GID1	175.72	79.66	48.18	63.19	-1.14135	–	–	–	gibberellin receptor GID1
Dlo_020432.1	GID1	150.67	1.43	1.77	1.08	-6.71923	–	–	–	gibberellin receptor GID1
Dlo_022239.1	GID1	22.26	30.94	15.18	21.89	–	-1.0273	–	–	gibberellin receptor GID1
Dlo_012860.1	GID2	1.28	70.15	11.97	4.81	5.77623	-2.55102	-3.86633	-1.31531	gibberellin receptor GID2
Dlo_004744.1	DELLA	0	16.48	11.32	4.64	14.0084	–	-1.82852	-1.28668	DELLA protein
Dlo_013420.1	DELLA	0.09	16.76	7.3	1.33	7.54088	-1.19905	-3.65552	-2.45647	DELLA protein
Dlo_005774.1	DELLA	2.35	28.62	24.18	18.59	3.60629	–	–	–	DELLA protein
Dlo_001946.1	DELLA	4.08	22.06	62.91	165.99	2.43479	1.51186	2.91159	1.39974	DELLA protein
Dlo_024980.1	DELLA	0.26	0	0.69	3.8	–	–	11.8918	2.46133	DELLA protein
Dlo_000379.1	DELLA	0.52	0	0.35	3.09	–	–	11.5934	3.14218	DELLA protein
Dlo_017352.1	DELLA	40.55	78.9	37.01	36.31	–	-1.09211	-1.11966	–	DELLA protein RGL
Dlo_020743.1	DELLA	182.61	108.53	52.17	54.67	–	-1.0568	–	–	DELLA protein GAI
Dlo_000405.1	DELLA	22.67	0	3.92	20.09	-14.4685	11.9366	14.2942	2.35755	DELLA protein
Dlo_031938.1	DELLA	9.7	0	0	0.25	-13.2438	–	–	–	DELLA protein
Dlo_028592.1	DELLA	16.96	0.08	3.65	16.39	-7.72792	5.51175	7.6786	2.16685	DELLA protein SCL3
Dlo_026378.1	DELLA	11.72	0.08	0	0.11	-7.19476	–	–	–	DELLA protein
Dlo_012877.1	DELLA	79.51	5.61	11.55	33.58	-3.82506	1.04182	2.58153	1.53971	DELLA protein GRAS54
Dlo_013088.1	DELLA	5.52	0.44	1	0.86	-3.64909	–	–	–	DELLA protein
Dlo_022680.1	DELLA	28.37	2.32	7.5	19.9	-3.61217	1.69277	3.10057	1.40781	DELLA protein
Dlo_020858.2	DELLA	269	28.21	60.96	99.37	-3.25333	1.11166	1.8166	–	DELLA protein
Dlo_007688.1	DELLA	20.45	2.07	5.42	11.97	-3.3044	1.38866	2.53172	1.14306	DELLA protein
Dlo_029937.1	DELLA	19.79	2.3	2.2	3.3	-3.10507	–	–	–	DELLA protein
Dlo_023482.1	DELLA	22.6	3.16	10.9	29.7	-2.83833	1.78633	3.23247	1.44613	DELLA protein
Dlo_023483.1	DELLA	27.78	6.38	20.86	41.75	-2.12242	1.70911	2.71015	1.00104	DELLA protein
Dlo_002637.1	DELLA	43.91	7.21	12.02	21.15	-2.60648		1.55259	–	DELLA protein
Dlo_024797.1	DELLA	105.96	23.42	58.36	106.13	-2.17771	1.31724	2.18002	–	DELLA protein
Dlo_000086.1	DELLA	33.7	11.18	3.45	1.82	-1.59183	-1.69625	-2.61891	–	DELLA protein SCL15
Dlo_001451.1	DELLA	19.85	6.66	9.04	5.7	-1.57554	–	–	–	DELLA protein
Dlo_026536.2	DELLA	184.51	66.53	109	175.82	-1.47162	–	1.40202	–	DELLA protein
Dlo_000055.1	DELLA	33.07	14.68	13.48	15.28	-1.17167	–	–	–	DELLA protein
CPS
Dlo_023860.1	Dlo_023860.1	1.35	0.46	1.89	7.09
KS
Dlo_030092.1	Dlo_030092.1	9.01	16.27	20.63	30.86
KO
Dlo_027658.1	Dlo_027658.1	2.88	0.18	1.13	12.52																																			of	oxygen;GO:0005506//iron	ion	binding	GO:0055114//oxidation-reduction	process	gi|462420090|gb|EMJ24353.1|/7.21799e-166/hypothetical	protein	PRUPE_ppa004372mg	[Prunus
KAO
Dlo_032610.1	Dlo_032610.1	20.9	44.3	57.1	44.32																																			of	one	atom	of	oxygen;GO:0005506//iron	ion	binding	GO:0009685//gibberellin	metabolic	process
Dlo_012430.1	Dlo_012430.1	9.99	30.98	38.52	21.87
Dlo_025291.1	Dlo_025291.1	1.67	0	3.6	17.51																																			of	one	atom	of	oxygen;GO:0005506//iron	ion	binding	GO:0009685//gibberellin	metabolic	process
GA20ox
Dlo_026512.1	Dlo_026512.1	0.63	9.95	62.44	99.49																																			of	one	atom	each	of	oxygen	into	both	donors	GO:0008152//metabolic
Dlo_023236.1	Dlo_023236.1	6.02	3.02	11.54	16.26																																			and	incorporation	of	one	atom	each	of	oxygen	into	both
Dlo_012528.1	Dlo_012528.1	10.49	0.83	3.01	2.35																																			oxygen,	2-oxoglutarate	as	one	donor,	and	incorporation	of	one	atom
Dlo_023410.1	Dlo_023410.1	1.35	0.95	0.64	0.12																																			oxygen,	2-oxoglutarate	as	one	donor,	and	incorporation	of	one	atom
Dlo_009133.1	Dlo_009133.1	0.25	0	4.37	6.79																																			of	molecular	oxygen,	2-oxoglutarate	as	one	donor,	and	incorporation	of
Dlo_026844.1	Dlo_026844.1	2.29	0	0	0																																			each	of	oxygen	into	both	donors	GO:0008152//metabolic	process	gi|255553009|ref|XP_002517547.1|/4.32568e-121/Gibberellin	20
GA2ox
dlo_039021.1	dlo_039021.1	12.6	0	0	0																																			of	one	atom	each	of	oxygen	into	both	donors	GO:0051553
dlo_038719.1	dlo_038719.1	2.77	0	1.57	0.78																																			of	one	atom	each	of	oxygen	into	both	donors	GO:0051553
Dlo_004039.1	Dlo_004039.1	9.28	1.51	4.4	4.68																																			of	one	atom	each	of	oxygen	into	both	donors;GO:0016701//oxidoreductase	activity,
dlo_035522.1	dlo_035522.1	0	1.75	0	0																																			of	one	atom	each	of	oxygen	into	both	donors	GO:0051553
Dlo_001573.1	Dlo_001573.1	151.63	64.66	93.79	131.03																																			of	one	atom	each	of	oxygen	into	both	donors;GO:0016701//oxidoreductase	activity,
[truncated: 17 more columns]

## Sheet: Table S1-e
Table S1-e Differentially expressed genes involved in ethylene signal transduction during longan SE.
Gene ID	Gene name	NEC_FPKM	EC_FPKM	ICpEC_FPKM	GE_FPKM	NEC_vs_EC	EC_vs_ICpEC	EC_vs_GE	ICpEC_vs_GE	Description
						Log2 (Fold_change)	Log2 (Fold_change)	Log2 (Fold_change)	Log2 (Fold_change)
Dlo_014807.1	ETR	9.17	24.77	17.46	11.62	1.4336	–	-1.09198	–	ethylene receptor
Dlo_008771.2	CTR1	0	2.6	0.76	0.73	11.3443	-1.77444	-1.83254	–	serine/threonine-protein kinase CTR1
Dlo_024070.1	CTR1	0.06	8.06	11.78	6.94	7.06967	–	–	–	serine/threonine-protein kinase CTR1
Dlo_000092.1	CTR1	2.11	15.41	12.09	17.67	2.86855	–	–	–	serine/threonine-protein kinase CTR1
Dlo_003648.4	CTR1	6.93	39.86	45.42	44.99	2.52401	–	–	–	serine/threonine-protein kinase CTR1
Dlo_013291.1	CTR1	21.73	85.58	95.47	97.32	1.97759	–	–	–	serine/threonine-protein kinase CTR1
Dlo_021232.1	CTR1	87.32	281.2	249.61	227.17	1.68721	–	–	–	serine/threonine-protein kinase CTR1
Dlo_016652.1	CTR1	34.66	75.08	43.49	67.45	1.11516	–	–	–	serine/threonine-protein kinase CTR1
Dlo_015333.1	CTR1	12.15	15.28	21.45	34.73	–	–	1.18454	–	serine/threonine-protein kinase CTR1
Dlo_028166.2	CTR1	130.55	3.46	13.11	16.28	-5.23769	1.92182	2.23426	–	serine/threonine-protein kinase CTR1
Dlo_023893.1	CTR1	73.83	48.64	23.3	29.02	–	-1.06181	–	–	serine/threonine-protein kinase CTR1
Dlo_008637.1	CTR1	31.41	16.98	8.11	12.72	–	-1.06606	–	–	serine/threonine-protein kinase CTR1
Dlo_019365.1	EBF1	75.38	18.55	7.28	7.73	-2.02276	-1.34941	-1.26288	–	EIN3-binding F-box protein 1
Dlo_015410.1	EBF1	171.14	70.71	13.31	16.3	-1.27519	-2.4094	-2.11704	–	EIN3-binding F-box protein 1
Dlo_025230.1	EIN3	0	7.12	2.78	1.96	12.7977	-1.35679	-1.86102	–	ethylene-insensitive protein 3
Dlo_002429.1	EIN3	26.97	72.8	49.77	31.75	1.43258	–	-1.19718	–	ethylene-insensitive protein 3
Dlo_031619.1	ERF1	14.39	0	0.11	0.22	-13.8128	–	–	–	ethylene-responsive transcription factor 1
Dlo_008317.1	ERF1	7.6	0	0	0	-12.8918	–	–	–	ethylene-responsive transcription factor 1

## Sheet: Table S1-f
Table S1-f Differentially expressed genes involved in salicylic acid signal transduction during longan SE.
Gene ID	Gene name	NEC_FPKM	EC_FPKM	ICpEC_FPKM	GE_FPKM	NEC_vs_EC	EC_vs_ICpEC	EC_vs_GE	ICpEC_vs_GE	Description
						Log2 (Fold_change)	Log2 (Fold_change)	Log2 (Fold_change)	Log2 (Fold_change)
Dlo_005090.1	NPR1	21.4	5.9	18.92	36.62	-1.85882	1.68113	2.63384	–	regulatory protein NPR1
Dlo_004942.1	NPR1	7.74	0	0	0	-12.9181	–	–	–	regulatory protein NPR1
Dlo_000989.1	NPR1	65.58	21.16	12.03	15.34	-1.63192	–	–	–	regulatory protein NPR1
Dlo_008076.1	TGA	0	0.34	16.81	489.01	–	5.62764	10.4901	4.86247	transcription factor TGA
Dlo_017026.1	TGA	75.52	440.6	373.44	352.06	2.54454	–	–	–	transcription factor TGA
Dlo_010957.1	TGA	5.84	7.47	9.79	34.78	–	–	2.21908	1.82888	transcription factor TGA
Dlo_000963.1	TGA	2.21	0	0.42	0.7	-11.1098	–	–	–	transcription factor TGA
Dlo_005334.1	TGA	26.93	0.64	2.45	6.03	-5.395	1.93664	3.23601	1.29938	transcription factor TGA
Dlo_018551.1	TGA	21.81	1.33	7.38	11.93	-4.03549	2.47219	3.1651	–	transcription factor TGA
Dlo_032521.1	TGA	13.82	0.93	3.44	3.74	-3.89338	1.88711	2.00774	–	transcription factor TGA
Dlo_021638.1	TGA	23.49	3.59	5.58	7.98	-2.70999	–	1.1524	–	transcription factor TGA
Dlo_008106.1	TGA	140.12	29.47	51.6	53.7	-2.24934	–	–	–	transcription factor TGA
Dlo_020624.1	TGA	21.38	4.91	3.79	4.12	-2.12247	–	–	–	transcription factor TGA
Dlo_014037.1	TGA	88.2	32.35	94.02	142.2	-1.44701	1.5392	2.13608	–	transcription factor TGA
Dlo_017037.1	PR_1	0.07	0.78	4.56	1.18	–	2.54749		-1.95025	pathogenesis-related protein 1
Dlo_000133.1	PR_1	0.69	0.46	1.87	4.26	–	2.02333	3.21115	1.18782	pathogenesis-related protein 1
Dlo_017034.1	PR_1	71.27	0	0	0	-16.121	–	–	–	pathogenesis-related protein 1
Dlo_003690.1	PR_1	66.44	0	0	0	-16.0198	–	–	–	pathogenesis-related protein 1
Dlo_008584.1	PR_1	1.11	0	0	0	-10.1163	–	–	–	pathogenesis-related protein 1
Dlo_017033.1	PR_1	5645.16	40.36	26.32	10.4	-7.12794	–	-1.95634	-1.33958	pathogenesis-related protein 1
Dlo_017036.1	PR_1	12.3	3.48	2.16	0.35	-1.8215	–	-3.31366	-2.6256	pathogenesis-related protein 1
Dlo_017038.1	PR_1	96.48	1.1	8.15	1.09	-6.45465	2.8893	–	-2.90247	pathogenesis-related protein 1
Dlo_017039.1	PR_1	462.02	7.87	3.65	2.14	-5.87545	-1.10847	-1.87875	–	pathogenesis-related protein 1
Dlo_003689.1	PR_1	3.56	0.24	0.32	1.26	-3.89077		2.39232	1.97728	pathogenesis-related protein 1

## Sheet: Table S1-g
Table S1-g Differentially expressed genes involved in jasmonic acid signal transduction during longan SE.
Gene ID	Gene name	NEC_FPKM	EC_FPKM	ICpEC_FPKM	GE_FPKM	NEC_vs_EC	EC_vs_ICpEC	EC_vs_GE	ICpEC_vs_GE	Description
						Log2 (Fold_change)	Log2 (Fold_change)	Log2 (Fold_change)	Log2 (Fold_change)
Dlo_030728.2	JAR1	131.48	386.37	272.19	157.15	1.55514	–	-1.29784	–	jasmonic acid-amino synthetase
Dlo_011452.1	COI1	76.31	28.3	60.09	50.13	-1.43107	1.08632	–	–	coronatine-insensitive protein 1
Dlo_025200.1	JAZ	0	11.89	52.75	0	13.5375	2.14942	-13.5375	-15.6869	jasmonate ZIM domain-containing protein
dlo_035430.1	JAZ	31.97	0	0.96	0.85	-14.9644	–	–	–	jasmonate ZIM domain-containing protein
dlo_036449.1	JAZ	11.26	0	1.27	0.55	-13.4589	–	–	–	jasmonate ZIM domain-containing protein
Dlo_006874.1	JAZ	28.84	0.08	0.15	0	-8.49386	–	–	–	jasmonate ZIM domain-containing protein
Dlo_006218.1	JAZ	13.26	0.33	0	0.43	-5.32847	–	–	–	jasmonate ZIM domain-containing protein
Dlo_023118.1	JAZ	214.57	51.67	121.33	165.54	-2.05405	1.23154	1.67978	–	jasmonate ZIM domain-containing protein
Dlo_029238.1	JAZ	11.83	7.63	0	28.09	–	-12.8975	1.8803	14.7778	jasmonate ZIM domain-containing protein
Dlo_000493.1	MYC2	0	32.31	37.64	16.19	14.9797	–	-0.996878	-1.21716	transcription factor MYC2
Dlo_000492.1	MYC2	0	5.4	4.93	1.24	12.3987	–	-2.12262	-1.99125	transcription factor MYC2
Dlo_018578.1	MYC2	0.07	3.37	5.11	2.79	5.58925	–	–	–	transcription factor MYC2
Dlo_005414.1	MYC2	20.63	121.72	203.41	151.76	2.56075	–	–	–	transcription factor MYC2
Dlo_009134.1	MYC2	5.33	23.72	41.07	75.45	2.1539	–	1.66942	–	transcription factor MYC2
Dlo_023998.1	MYC2	27.84	70.79	93.15	223.78	1.34639	–	1.66046	1.26445	transcription factor MYC2
Dlo_034149.1	MYC2	12.89	28.61	88.85	100.74	1.15027	1.63485	1.81605	–	transcription factor MYC2
Dlo_001370.1	MYC2	0	0.22	1.18	2.4	–	2.42321	3.44746	1.02425	transcription factor MYC2
Dlo_030412.1	MYC2	0.59	1.93	3.26	11.75	1.70981	–	2.60599	1.84972	transcription factor MYC2
Dlo_034059.1	MYC2	3.87	5.55	5.62	15.87	–	–	1.51574	1.49766	transcription factor MYC2
Dlo_030381.1	MYC2	8.33	0	1.37	1.92	-13.0241	10.42	10.9069	–	transcription factor MYC2
Dlo_015028.1	MYC2	6.93	0	0	0	-12.7586	–	–	–	transcription factor MYC2
Dlo_000515.1	MYC2	5.5	0	2.19	26.33	-12.4252	11.0967	14.6844	3.5877	transcription factor MYC2
Dlo_020653.1	MYC2	1.92	0	0	0.13	-10.9069	–	–	–	transcription factor MYC2
Dlo_000494.1	MYC2	1.68	0	0.15	0.29	-10.7142	–	–	–	transcription factor MYC2
Dlo_027037.1	MYC2	196.63	0.23	0	0.15	-9.73963	–	–	–	transcription factor MYC2
Dlo_021225.1	MYC2	33.56	0.12	2.55	6.59	-8.12756	4.40939	5.77917	1.36978	transcription factor MYC2
Dlo_027394.1	MYC2	4.93	0.08	0.31	0.3	-5.94544	–	–	–	transcription factor MYC2
Dlo_005968.1	MYC2	15.43	0.25	1.01	0	-5.94767	–	–	–	transcription factor MYC2
Dlo_011265.1	MYC2	6.42	0.17	1.6	5.95	-5.23897	3.23447	5.12928	1.89482	transcription factor MYC2
Dlo_000491.1	MYC2	18.4	0.5	2.36	1.79	-5.20163	2.23879	1.83996	–	transcription factor MYC2
Dlo_016742.1	MYC2	345.24	27.34	71.49	84.31	-3.65851	1.38673	1.62469	–	transcription factor MYC2
Dlo_012527.1	MYC2	49.97	10.69	12.41	21.44	-2.2248	–	1.00404	–	transcription factor MYC2
Dlo_025962.1	MYC2	26.97	8.65	2.15	2.68	-1.64058	-2.00836	-1.69047	–	transcription factor MYC2

## Sheet: Table S1-h
Table S1-h Differentially expressed genes involved in brassinosteroid signal transduction during longan SE.
Gene ID	Gene name	NEC_FPKM	EC_FPKM	ICpEC_FPKM	GE_FPKM	NEC_vs_EC	EC_vs_ICpEC	EC_vs_GE	ICpEC_vs_GE	Description
						Log2 (Fold_change)	Log2 (Fold_change)	Log2 (Fold_change)	Log2 (Fold_change)
Dlo_003712.1	TCH4	748.76	34.21	23.31	13.03	-4.45201	–	-1.39258	–	xyloglucosyl transferase TCH4
Dlo_000309.1	CYCD3	43.13	457.26	308.25	229.62	3.40625	–	–	–	cyclin D3
Dlo_010210.1	CYCD3	1.29	0	33.5	45.26	-10.3332	15.0319	15.4659	–	cyclin D3
Dlo_024495.1	CYCD3	105.72	9.22	15.28	30.04	-3.51934	–	1.70405	–	cyclin D3
Dlo_010211.1	CYCD3	38.56	5.22	0	43.74	-2.88498	-12.3498	3.06683	15.4167	cyclin D3
Dlo_011212.2	CYCD3	2.98	0.49	9.79	23.62	-2.60446	4.32046	5.59108	1.27063	cyclin D3
Dlo_016234.1	CYCD3	3.53	4.37	16.03	19.32		1.87507	2.14439	–	cyclin D3
Dlo_025778.1	BZR	35.59	84.41	106.35	88.09	1.24594	–	–	–	brassinosteroid resistant
Dlo_010565.1	BZR	64.11	5.05	16.23	30.27	-3.66619	1.68431	2.58353	–	brassinosteroid resistant
Dlo_000103.1	BZR	227.61	105.18	223.57	264.84	-1.1137	1.08787	1.33226	–	brassinosteroid resistant
Dlo_020421.1	BKI1	12.39	0.5	3.52	3.55	-4.6311	2.81558	2.82782	–	BRI1 kinase inhibitor 1
Dlo_029469.1	BSK	13.9	55.89	37.36	30.63	2.00751	–	–	–	BR-signaling kinase
Dlo_024165.1	BSK	14.6	5.58	5.15	6.18	-1.38763	–	–	–	BR-signaling kinase
Dlo_028991.1	BSK	13.9	29.88	29.17	52.37	1.1041	–	–	–	BR-signaling kinase
Dlo_035010.1	BIN2	49.18	20.51	27.21	33.94	-1.26174	–	–	–	brassinosteroid insensitive 2
Dlo_013174.1	BAK1	0.37	37.78	38.67	37.35	6.67395	–	–	–	brassinosteroid insensitive 1-associated receptor kinase 1
Dlo_029227.1	BAK1	1.93	13.07	10.59	13.36	2.75959	–	–	–	brassinosteroid insensitive 1-associated receptor kinase 1
Dlo_025371.1	BAK1	19.65	64.62	41.7	59.62	1.71745	–	–	–	brassinosteroid insensitive 1-associated receptor kinase 1
Dlo_027120.1	BAK1	39.68	130.37	51.72	30.78	1.71613	-1.33382	-2.08255	–	brassinosteroid insensitive 1-associated receptor kinase 1
Dlo_013975.1	BAK1	59.71	0	0.07	0	-15.8657	–	–	–	brassinosteroid insensitive 1-associated receptor kinase 1
Dlo_011395.1	BAK1	17.64	0.12	0.73	0.31	-7.19967	–	–	–	brassinosteroid insensitive 1-associated receptor kinase 1
Dlo_012120.1	BAK1	10.69	0.08	0	0	-7.06205	–	–	–	brassinosteroid insensitive 1-associated receptor kinase 1
Dlo_013981.1	BAK1	23.53	0.17	3.99	4.97	-7.11282	4.55278	4.86964	–	brassinosteroid insensitive 1-associated receptor kinase 1
Dlo_029524.1	BAK1	14.21	0.17	0.15	0.07	-6.38523	–	–	–	brassinosteroid insensitive 1-associated receptor kinase 1
Dlo_013983.1	BAK1	60.11	0.97	8.61	8.87	-5.95348	3.14996	3.19288	–	brassinosteroid insensitive 1-associated receptor kinase 1
Dlo_013969.1	BAK1	17.42	0.35	2.19	2.99	-5.63725	2.6455	3.09472	–	brassinosteroid insensitive 1-associated receptor kinase 1
Dlo_023317.1	BAK1	7.52	0.39	20.41	118.11	-4.26919	5.70966	8.24244	2.53278	brassinosteroid insensitive 1-associated receptor kinase 1
Dlo_000313.1	BAK1	39.99	2.71	4.34	8.28	-3.88327	–	1.61134	–	brassinosteroid insensitive 1-associated receptor kinase 1
Dlo_033168.1	BAK1	17.93	1.22	2.23	1.19	-3.87742	–	–	–	brassinosteroid insensitive 1-associated receptor kinase 1
Dlo_001972.1	BAK1	26.62	2.18	6.9	6.28	-3.61011	1.66227	1.52644	–	brassinosteroid insensitive 1-associated receptor kinase 1
Dlo_021624.1	BAK1	64.82	5.29	4.35	6.47	-3.6151	–	–	–	brassinosteroid insensitive 1-associated receptor kinase 1
Dlo_031167.1	BAK1	35.57	7.57	26.61	68.55	-2.2323	1.8136	3.17879	1.36519	brassinosteroid insensitive 1-associated receptor kinase 1
Dlo_024487.1	BRI1	0	139.12	48.67	19.63	17.086	-1.51523	-2.8252	-1.30997	brassinosteroid insensitive 1
dlo_035371.1	BRI1	0	48.34	43.71	35.73	15.5609	–	–	–	brassinosteroid insensitive 1
Dlo_005935.1	BRI1	0	10.15	23.49	8.75	13.3092	1.21057	–	-1.42469	brassinosteroid insensitive 1
Dlo_030022.1	BRI1	2.82	151.86	85.39	151.94	5.7509	–	–	–	brassinosteroid insensitive 1
Dlo_002835.1	BRI1	0.54	7.82	24.84	17.05	3.85614	1.66742	1.12453		brassinosteroid insensitive 1
Dlo_008080.1	BRI1	1.67	17.22	12.11	5.59	3.36617	–	-1.62316	-1.11528	brassinosteroid insensitive 1
Dlo_003502.1	BRI1	4.72	19.28	15.87	14.51	2.03025	–	–	–	brassinosteroid insensitive 1
Dlo_013167.1	BRI1	6.83	21.04	26.33	35.02	1.62318	–	–	–	brassinosteroid insensitive 1
dlo_036039.1	BRI1	35.68	0	0	0	-15.1228	–	–	–	brassinosteroid insensitive 1
Dlo_033783.1	BRI1	17.18	0.05	0.47	0.19	-8.42459	–	–	–	brassinosteroid insensitive 1
Dlo_024489.1	BRI1	47.47	0.24	0.07	0	-7.62784	–	–	–	brassinosteroid insensitive 1
Dlo_007546.1	BRI1	68.05	0.47	5.38	20.39	-7.17779	3.51687	5.43906	1.92218	brassinosteroid insensitive 1
Dlo_029001.1	BRI1	101.39	4.26	6.86	3.88	-4.57292	–	–	–	brassinosteroid insensitive 1
Dlo_017789.1	BRI1	128.44	6.72	16.97	26.69	-4.25649	1.33645	1.98977	–	brassinosteroid insensitive 1
Dlo_022337.1	BRI1	35.21	2.23	1.91	1.07	-3.98087	–	-1.05943	–	brassinosteroid insensitive 1
Dlo_030494.1	BRI1	40.28	2.65	8.25	19.71	-3.926	1.6384	2.89486	1.25646	brassinosteroid insensitive 1
Dlo_031793.1	BRI1	30.62	2.02	4.51	4.87	-3.92205	1.15877	1.26957	–	brassinosteroid insensitive 1
Dlo_001199.1	BRI1	20.18	2.47	4.37	6.45	-3.03034	–	1.38479	–	brassinosteroid insensitive 1
Dlo_024426.1	BRI1	24.95	3.47	7.97	13.79	-2.84603	1.19964	1.99061	–	brassinosteroid insensitive 1
Dlo_010696.1	BRI1	19.83	3.22	3.19	2.86	-2.62255	–	–	–	brassinosteroid insensitive 1
