# Supplementary material for: Global scale transcriptome analysis reveals differentially expressed genes involve in early somatic embryogenesis in Dimocarpus longan Lour
Source: BMC Genomics. 2020 Jan 2;21:4. doi: 10.1186/s12864-019-6393-7 (PMC6941269; doi:10.1186/s12864-019-6393-7)
Supplement: Supplementary file 6 — Additional file 6: Table S2. Differentially expressed genes involved in flavonoid biosynthesis. (XLS 50 kb) [file 12864_2019_6393_MOESM6_ESM.xls]

## Sheet: Table S2
Table S2 Differentially expressed genes involved in flavonoid biosynthesis.
Gene ID	Gene name	NEC_FPKM	EC_FPKM	ICpEC_FPKM	GE_FPKM	NEC_vs_EC	EC_vs_ICpEC	EC_vs_GE	ICpEC_vs_GE	Description
						Log2 (Fold_change)	Log2 (Fold_change)	Log2 (Fold_change)	Log2 (Fold_change)
Dlo_023263.1	C4H	311.5	1.36	13.51	5.95	-7.83948	3.31235	2.12928	-1.18307	trans-cinnamate 4-hydroxylase
Dlo_002085.1	C4H	839.54	53.84	75.49	40.55	-3.96285	–	–	–	trans-cinnamate 4-hydroxylase
Dlo_024323.3	CHS	0.71	1.3	7.97	9.97	–	2.61607	2.93908	–	chalcone synthase
Dlo_003187.1	CHS	5.45	1.19	5.79	9.81	-2.19529	2.2826	3.04329	–	chalcone synthase
Dlo_027164.1	CHS	610.74	0.1	1.76	0.91	-12.5763	4.1375		–	chalcone synthase
Dlo_023971.1	CHS	212.33	18.94	9.32	7.78	-3.4868	-1.02303	-1.28359	–	chalcone synthase
Dlo_014741.1	CHS	44.36	11.38	8.59	6.3	-1.96276	–	–	–	chalcone synthase
Dlo_011389.1	CHI	269.67	0.2	2.48	4.29	-10.397	3.63227	4.42291		chalcone isomerase
Dlo_011012.1	F3H	0.11	42.11	23.45	10.89	8.58052	–	-1.95116	-1.10658	flavanone-3-hydroxylase/naringenin 3-dioxygenase
Dlo_021419.1	F3H	577.42	14.74	33.5	27.68	-5.29181	1.18442	–	–	flavanone-3-hydroxylase/naringenin 3-dioxygenase
Dlo_005902.1	F3H	5.6	0.85	0.92	0.22	-2.71989	–	–	–	flavanone-3-hydroxylase/naringenin 3-dioxygenase
Dlo_032762.1	F3H	101.35	27.51	43.06	46.36	-1.88132	–	–	–	flavanone-3-hydroxylase/naringenin 3-dioxygenase
Dlo_010496.1	F3'5'H	0.67	59.05	7.81	5.5	6.46163	-2.91854	-3.42443	–	flavonoid 3',5'-hydroxylase
Dlo_023321.1	F3'5'H	573.07	0.8	0.14	0.26	-9.4845	–	–	–	flavonoid 3',5'-hydroxylase
Dlo_005520.1	F3'5'H	149.63	1.02	0.49	0.38	-7.19669	–	–	–	flavonoid 3',5'-hydroxylase
Dlo_005518.1	F3'5'H	23.03	8.38	5.77	0.8	-1.45849	–	-3.38888	-2.8505	flavonoid 3',5'-hydroxylase
Dlo_032565.1	F3'H	0.97	320.4	102.08	12.72	8.36767	-1.65017	-4.6547	-3.00453	flavonoid 3' hydroxylase
Dlo_024557.1	F3'H	0.13	2.86	2.69	1.62	4.45943	–	–	–	flavonoid 3' hydroxylase
Dlo_030372.1	F3'H	2.43	21.65	6.83	1.96	3.15534	-1.66441	-3.46544	-1.80103	flavonoid 3' hydroxylase
Dlo_026084.1	F3'H	0.9	12.33	16.92	26.7	3.7761	–	1.11467	–	flavonoid 3' hydroxylase
Dlo_028397.1	F3'H	1.41	16.59	1.73	0.62	3.55655	-3.26147	-4.7419	–	flavonoid 3' hydroxylase
Dlo_030325.1	F3'H	3.81	10.36	4.76	6.3	1.44316	-1.12199	–	–	flavonoid 3' hydroxylase
Dlo_029607.1	F3'H	10.78	19.2	87.33	85.47	–	2.18537	2.15431	–	flavonoid 3' hydroxylase
Dlo_000153.1	F3'H	6.12	3.51	11.47	10.39	–	1.70832	1.56565	–	flavonoid 3' hydroxylase
Dlo_008306.1	F3'H	159.53	0	0	0	-17.2835	–	–	–	flavonoid 3' hydroxylase
Dlo_000155.1	F3'H	18.4	0	0.3	0.1	-14.1674	–	–	–	flavonoid 3' hydroxylase
Dlo_027670.1	F3'H	15.76	0	0	0.19	-13.944	–	–	–	flavonoid 3' hydroxylase
Dlo_033366.1	F3'H	9.91	0	0	0.18	-13.2747	–	–	–	flavonoid 3' hydroxylase
dlo_038644.1	F3'H	7.86	0	0	0	-12.9403	–	–	–	flavonoid 3' hydroxylase
dlo_036136.1	F3'H	5.2	0	0	0	-12.3443	–	–	–	flavonoid 3' hydroxylase
Dlo_005517.1	F3'H	3.68	0	0	0	-11.8455	–	–	–	flavonoid 3' hydroxylase
Dlo_015799.1	F3'H	1.28	0	0	0	-10.3219	–	–	–	flavonoid 3' hydroxylase
Dlo_015741.1	F3'H	1.27	0	0	0	-10.3106	–	–	–	flavonoid 3' hydroxylase
Dlo_031828.2	F3'H	223.31	0.37	4.56	5.23	-9.23731	3.62344	3.82121	–	flavonoid 3' hydroxylase
Dlo_008307.1	F3'H	27.43	0.07	0	0	-8.61418	–	–	–	flavonoid 3' hydroxylase
Dlo_022549.1	F3'H	4.94	1.71	0.19	0	-1.53051	-3.16993	-10.7398	–	flavonoid 3' hydroxylase
Dlo_005519.1	F3'H	146.28	0.65	0.1	0.28	-7.81408	–	–	–	flavonoid 3' hydroxylase
Dlo_005574.1	F3'H	12.14	0.08	0	0	-7.24555	–	–	–	flavonoid 3' hydroxylase
Dlo_000156.1	F3'H	37.52	0.61	0.83	0.87	-5.94271	–	–	–	flavonoid 3' hydroxylase
Dlo_027668.1	F3'H	50.03	14.54	25.37	41.03	-1.78277	–	1.49665	–	flavonoid 3' hydroxylase
Dlo_024479.1	F3'H	44.97	18.38	7.99	4.55	-1.29083	-1.20187	-2.0142	–	flavonoid 3' hydroxylase
Dlo_031690.1	DFR	6.22	0	0	0	-12.6027	–	–	–	dihydroflavonol 4-reductase
Dlo_030715.1	DFR	2.42	0	0	0.07	-11.2408	–	–	–	dihydroflavonol 4-reductase
Dlo_025848.1	DFR	165.35	2.23	5.28	1.45	-6.21234	1.24349		-1.86449	dihydroflavonol 4-reductase
Dlo_009767.1	DFR	44.2	2.07	1.23	0.51	-4.41634	–	-2.02106	-1.27009	dihydroflavonol 4-reductase
Dlo_031689.1	DFR	5.61	1.57	0.82	0.78	-1.83724	–	–	–	dihydroflavonol 4-reductase
Dlo_031688.1	DFR	11.21	3.46	6.25	2.74	-1.69594	–	–	-1.18968	dihydroflavonol 4-reductase
Dlo_017521.1	LDOX/ANS	31.18	0	1.53	0.8	-14.9283	10.5793	–	–	Leucoanthocyanidin dioxygenase/anthocyanidin synthase
Dlo_032647.1	LDOX/ANS	24.14	0	0	0.14	-14.5591	–	–	–	Leucoanthocyanidin dioxygenase/anthocyanidin synthase
Dlo_032662.1	LDOX/ANS	8.1	0	0.59	0.43	-12.9837	–	–	–	Leucoanthocyanidin dioxygenase/anthocyanidin synthase
Dlo_032656.1	LDOX/ANS	6.6	0	1.32	0.85	-12.6883	10.3663	–	–	Leucoanthocyanidin dioxygenase/anthocyanidin synthase
Dlo_032646.1	LDOX/ANS	1.64	0	0	0	-10.6795	–	–	–	Leucoanthocyanidin dioxygenase/anthocyanidin synthase
Dlo_032657.1	LDOX/ANS	145.53	0.98	3.68	0.71	-7.21432	1.90885	–	-2.37381	Leucoanthocyanidin dioxygenase/anthocyanidin synthase
Dlo_028393.1	LDOX/ANS	9.92	0.13	14.77	62.85	-6.25376	6.82801	8.91726	2.08924	Leucoanthocyanidin dioxygenase/anthocyanidin synthase
Dlo_005587.1	LDOX/ANS	394.59	11.34	14.76	7.3	-5.12086	–	–	-1.01572	Leucoanthocyanidin dioxygenase/anthocyanidin synthase
Dlo_031128.1	LDOX/ANS	4.49	0.24	0	0.16	-4.22561	–	–	–	Leucoanthocyanidin dioxygenase/anthocyanidin synthase
Dlo_009004.1	LDOX/ANS	31.12	35.76	16.08	18.87	–	-1.15308	–	–	Leucoanthocyanidin dioxygenase/anthocyanidin synthase
Dlo_011228.1	ANR	217.18	4	2.07	4.59	-5.76275	–	–	1.14886	anthocyanidin reductase
Dlo_022420.1	LAR	28.18	294.15	223.33	95.8	3.38381	–	-1.61845	-1.22108	leucoanthocyanidin reductase
Dlo_016602.1	LAR	9.52	0	0	0	-13.2167	–	–	–	leucoanthocyanidin reductase
Dlo_006153.1	LAR	34.13	0.81	3.66	2.92	-5.39697	2.17585	1.84997		leucoanthocyanidin reductase
Dlo_014965.1	LAR	3.35	0.14	0	0.19	-4.58066	–	–	–	leucoanthocyanidin reductase
Dlo_025839.1	LAR	13.91	0.91	0.53	0.68	-3.93411	–	–	–	leucoanthocyanidin reductase
Dlo_014967.1	LAR	87.68	17.06	44.44	21.05	-2.36163	1.38124	–	-1.07804	leucoanthocyanidin reductase
Dlo_022421.1	LAR	9.15	3.5	5.22	5.65	-1.38642	–	–	–	leucoanthocyanidin reductase
Dlo_028109.1	FLS	0	4.13	3.35	0.15	12.0119	–	-4.78311	-4.48113	flavonol synthase
Dlo_009937.1	FLS	0.24	19.21	21.59	9.39	6.32268	–	-1.03266	-1.20117	flavonol synthase
Dlo_018659.1	FLS	0.33	2.65	1.14	1.51	3.00545	-1.21696	–	–	flavonol synthase
Dlo_023234.1	FLS	1.08	2.46	8.83	1.95	1.18763	1.84376	–	-2.17894	flavonol synthase
Dlo_018660.1	FLS	0.45	0.67	3.47	2.03	–	2.3727	1.59925		flavonol synthase
Dlo_031137.1	FLS	0.44	0	1.47	0.42	–	10.5216	–	-1.80735	flavonol synthase
Dlo_012073.1	FLS	99.7	177	79.93	105.14	–	-1.14694	–	–	flavonol synthase
Dlo_007888.1	FLS	13.15	0	0	0	-13.6828	–	–	–	flavonol synthase
Dlo_031125.1	FLS	12.14	0	0	0.14	-13.5675	–	–	–	flavonol synthase
Dlo_031124.1	FLS	23.83	0.11	0.44	0	-7.75913	–	–	–	flavonol synthase
Dlo_000666.1	FLS	2.6	0.23	0.64	0.68	-3.49881	–	–	–	flavonol synthase
Dlo_000664.1	FLS	28.52	0.76	2.94	2.51	-5.22983	1.95174	1.72362	–	flavonol synthase
Dlo_031129.1	FLS	79.85	3.22	7.22	6.21	-4.63216	1.16494	–	–	flavonol synthase
Dlo_023440.1	FLS	6	0	0.15	0	-12.5507	–	–	–	flavonol synthase
Dlo_003814.1	FLS	3.92	0	0	0	-11.9366	–	–	–	flavonol synthase
Dlo_003181.1	FLS	237.51	0.71	1.45	2.32	-8.38595	–	1.70823	–	flavonol synthase
Dlo_005901.1	FLS	202.14	3.13	2.34	0.84	-6.01305	–	-1.8977	-1.47805	flavonol synthase
Dlo_019259.1	FLS	3.35	0.44	1.11	1.96	-2.92859	1.33498	2.15528	–	flavonol synthase
Dlo_021546.1	FLS	4.21	0.89	0.34	0.49	-2.24194	–	–	–	flavonol synthase
Dlo_018658.1	FLS	3.14	0.77	0.65	0.88	-2.02783	–	–	–	flavonol synthase
Dlo_009245.1	FLS	13.09	3.85	2.35	1.97	-1.76553	–	–	–	flavonol synthase
Dlo_019068.1	FLS	71.32	24.15	28.41	33.45	-1.56228	–	–	–	flavonol synthase
Dlo_019674.1	HCT	0	11.56	10	8.08	13.4969	–	–	–	shikimate/quinate O-hydroxycinnamoyltransferase
Dlo_009277.1	HCT	0	2.67	1.71	1.46	11.3826	–	–	–	shikimate/quinate O-hydroxycinnamoyltransferase
Dlo_028425.1	HCT	0.21	83.99	76.3	40.02	8.64368	–	-1.0695	–	shikimate/quinate O-hydroxycinnamoyltransferase
Dlo_019678.1	HCT	0.32	37.36	23.71	12.06	6.86728	–	-1.63126	–	shikimate/quinate O-hydroxycinnamoyltransferase
Dlo_031388.1	HCT	1.39	81.53	190.34	183.79	5.87417	1.22318	1.17266	–	shikimate/quinate O-hydroxycinnamoyltransferase
Dlo_022536.1	HCT	0.1	1.73	0.57	0.11	4.1127	–	-3.9752	–	shikimate/quinate O-hydroxycinnamoyltransferase
dlo_038273.1	HCT	3.09	10.85	25.53	25.56	1.81202	1.2345	1.23619	–	shikimate/quinate O-hydroxycinnamoyltransferase
Dlo_000876.1	HCT	4.47	15.69	3.28	1.51	1.8115	-2.25808	-3.37722	-1.11915	shikimate/quinate O-hydroxycinnamoyltransferase
Dlo_019683.2	HCT	2.04	5.83	10.14	7.44	1.51493	–	–	–	shikimate/quinate O-hydroxycinnamoyltransferase
Dlo_017540.1	HCT	4.25	11.48	15.33	19.91	1.43359	–	–	–	shikimate/quinate O-hydroxycinnamoyltransferase
Dlo_006022.1	HCT	0	0	4.89	0.99	–	12.2556	–	-2.30433	shikimate/quinate O-hydroxycinnamoyltransferase
Dlo_014789.1	HCT	1.13	0.28	3.01	1.8	-2.01282	3.42626	2.6845	–	shikimate/quinate O-hydroxycinnamoyltransferase
dlo_034727.1	HCT	1.01	1.55	9.19	3.61	–	2.5678	1.21973	-1.34807	shikimate/quinate O-hydroxycinnamoyltransferase
Dlo_006023.1	HCT	36.14	0.37	4.89	3.96	-6.60993	3.72424	3.4199	–	shikimate/quinate O-hydroxycinnamoyltransferase
Dlo_000773.1	HCT	10.03	0.89	1.31	2.41	-3.49437	–	1.43716	–	shikimate/quinate O-hydroxycinnamoyltransferase
Dlo_018058.1	HCT	34.89	3.29	22.73	15.27	-3.40665	2.78844	2.21454	–	shikimate/quinate O-hydroxycinnamoyltransferase
Dlo_015673.1	HCT	275.43	0.84	7.53	1.27	-8.35708	3.16419	–	-2.56782	shikimate/quinate O-hydroxycinnamoyltransferase
Dlo_004922.1	HCT	203.1	4.31	11.58	5.46	-5.55836	1.42588	–	-1.08466	shikimate/quinate O-hydroxycinnamoyltransferase
Dlo_011446.1	HCT	117.92	5.66	16.02	4.9	-4.38086	1.501	–	-1.70902	shikimate/quinate O-hydroxycinnamoyltransferase
Dlo_005139.1	HCT	4.45	0	0	0.12	-12.1196	–	–	–	shikimate/quinate O-hydroxycinnamoyltransferase
Dlo_018060.1	HCT	3.77	0	0.23	0	-11.8803	–	–	–	shikimate/quinate O-hydroxycinnamoyltransferase
Dlo_000772.1	HCT	1.39	0	0	0	-10.4409	–	–	–	shikimate/quinate O-hydroxycinnamoyltransferase
Dlo_029669.1	HCT	114.61	0.14	0.14	0.76	-9.67709	–	–	–	shikimate/quinate O-hydroxycinnamoyltransferase
Dlo_027096.1	HCT	3.25	0.08	0.1	0	-5.3443	–	–	–	shikimate/quinate O-hydroxycinnamoyltransferase
dlo_034799.1	HCT	4.91	0.69	0	0	-2.83105	–	–	–	shikimate/quinate O-hydroxycinnamoyltransferase
Dlo_031947.1	HCT	11.4	0.44	0.42	0.46	-4.69539	–	–	–	shikimate/quinate O-hydroxycinnamoyltransferase
Dlo_004921.1	HCT	25.01	1.06	1.9	0	-4.56037	–	-10.0498	-10.8918	shikimate/quinate O-hydroxycinnamoyltransferase
Dlo_018700.1	HCT	304.33	71.01	71.25	33.66	-2.09954	–	-1.07699	-1.08185	shikimate/quinate O-hydroxycinnamoyltransferase
Dlo_019671.1	HCT	5.24	0.73	2.13	2.41	-2.8436	1.54489	1.72306	–	shikimate/quinate O-hydroxycinnamoyltransferase
Dlo_013249.1	HCT	10.45	5.1	7.48	7.64	-1.03493	–	–	–	shikimate/quinate O-hydroxycinnamoyltransferase
Dlo_003883.1	C3H	0	72.46	71.88	55.55	16.1449	–	–	–	coumaroylquinate/coumaroylshikimate 3-hydroxylase
Dlo_025067.1	C3H	728.69	26.15	48.72	19.95	-4.80042	–	–	-1.28813	coumaroylquinate/coumaroylshikimate 3-hydroxylase
Dlo_005144.2	CCoAOMT	3.97	14.25	11.7	6.73	1.84375	–	-1.08228		caffeoyl-CoA O-methyltransferase
Dlo_021001.1	CCoAOMT	294	0.2	5.52	1.72	-10.5216	4.7866	3.10434	-1.68226	caffeoyl-CoA O-methyltransferase
Dlo_020997.1	CCoAOMT	4.24	0.26	0.31	0	-4.02748	–	–	–	caffeoyl-CoA O-methyltransferase
Dlo_020998.1	CCoAOMT	10.69	2.13	0.82	1.19	-2.32734	-1.37716	–	–	caffeoyl-CoA O-methyltransferase
Dlo_021339.1	CCoAOMT	402.69	101.12	112.14	59.42	-1.9936	–	–	–	caffeoyl-CoA O-methyltransferase
Dlo_011213.1	MYB4	49.08	0.74	7.62	18.57	-6.05147	3.36419	4.6493	1.28511	myb-related protein MYB4
Dlo_014036.1	MYB4	9.03	0.17	1.64	2.27	-5.73112	3.27009	3.73909	–	transcription repressor MYB4
Dlo_034122.1	MYB4	1.78	0	1.9	1.9	-10.7977	10.8918	10.8918	–	myb-related protein MYB4
Dlo_031477.1	MYB12	0.11	56.56	112	86.49	9.00613	–	–	–	transcription factor MYB12
Dlo_025000.1	MYB111	0.19	16.08	17.59	8.18	6.40312	–	–	-1.10458	transcription factor MYB111
Dlo_022183.1	MYB75	42.79	1.75	4.72	1.05	-4.61185	1.43143	–	-2.1684	transcription factor MYB75-like
Dlo_006033.1	MYB113	7.87	0	5.96	6.3	-12.9421	12.5411	12.6211	–	transcription factor MYB113
Dlo_030346.1	MYB123	28.53	0	0.19	0.18	-14.8002	–	–	–	TT2-like MYB transcription factor MYB123
Dlo_027538.1	MYB123	1.41	0.28	1.51	2.19	-2.3322	2.43105	2.96743	–	TT2-like MYB transcription factor MYB123
Dlo_020362.1	MYB123	7.29	0.26	1.24	0.51	-4.80934	2.25376		-1.28177	TT2-like MYB transcription factor MYB123
Dlo_014265.1	MYB123	23.04	0	0.35	0.17	-14.4919	–	–	–	TT2-like MYB transcription factor MYB123
