# Supplementary material for: Global scale transcriptome analysis reveals differentially expressed genes involve in early somatic embryogenesis in Dimocarpus longan Lour
Source: BMC Genomics. 2020 Jan 2;21:4. doi: 10.1186/s12864-019-6393-7 (PMC6941269; doi:10.1186/s12864-019-6393-7)
Supplement: Supplementary file 7 — Additional file 7: Table S3. Differentially expressed genes involved in fatty acid biosynthesis during longan SE. (XLS 26 kb) [file 12864_2019_6393_MOESM7_ESM.xls]

## Sheet: Table S3
Table S3 Differentially expressed genes involved in fatty acid biosynthesis during longan SE.
Gene ID	Gene name	NEC_FPKM	EC_FPKM	ICpEC_FPKM	GE_FPKM	NEC_vs_EC	EC_vs_ICpEC	EC_vs_GE	ICpEC_vs_GE	Description
						Log2 (Fold_change)	Log2 (Fold_change)	Log2 (Fold_change)	Log2 (Fold_change)
Dlo_023270.1	ACCase	0.7	449.68	449.1	234.9	9.32733				acetyl-CoA carboxylase
Dlo_007162.1	ACCase	22.56	137.58	273.6	135.96	2.60843				acetyl-CoA carboxylase
Dlo_023265.4	ACCase	19.78	67.68	57.96	34.09	1.77469				acetyl-CoA carboxylase
Dlo_000360.1	ACCase	119.32	25.19	14.86	16.76	-2.24391				acetyl-CoA carboxylase
Dlo_037767.1	ACCase	0.18	0	10.49	7.91		13.3567	12.9495		acetyl-CoA carboxylase
Dlo_010783.1	ACCase	10.87	16.65	34.56	23.23		1.05358			acetyl-CoA carboxylase
Dlo_011508.1	ACCase	44.41	29.53	21.26	9.35			-1.65914	-1.1851	acetyl-CoA carboxylase
Dlo_029289.2	FabD	21.36	46.51	29.1	20.85	1.12263		-1.15749		[acyl-carrier-protein] S-malonyltransferase
Dlo_014084.1	FabF	0.95	31.23	29.46	8.59	5.03886		-1.8622	-1.77803	3-oxoacyl-[acyl-carrier-protein] synthase II
Dlo_026721.1	FabF	1.44	7.09	19.83	26.44	2.29972	1.48383	1.89886		3-oxoacyl-[acyl-carrier-protein] synthase II
Dlo_010718.2	FabF	5.12	17.27	26.87	54.85	1.75405		1.66722	1.0295	3-oxoacyl-[acyl-carrier-protein] synthase II
Dlo_022563.1	FabF	21.14	54.64	38.61	44.72	1.36998				3-oxoacyl-[acyl-carrier-protein] synthase II
Dlo_002048.1	FabF	30.34	53.13	26.54	28.93		-1.00136			3-oxoacyl-[acyl-carrier-protein] synthase II
Dlo_035473.1	FabG	0	4.07	18.25	1.51	11.9908	2.1648	-1.43048	-3.59528	3-oxoacyl-[acyl-carrier protein] reductase
Dlo_013438.1	FabG	2.58	22.83	15.05	19.89	3.14549				3-oxoacyl-[acyl-carrier protein] reductase
Dlo_006612.1	FabG	2.16	16.42	6.43	1.4	2.92635	-1.35256	-3.55196	-2.19939	3-oxoacyl-[acyl-carrier protein] reductase
Dlo_013743.1	FabG	79.71	412.05	258.58	248.51	2.36999				3-oxoacyl-[acyl-carrier protein] reductase
Dlo_036523.1	FabG	6.33	22.92	0	0	1.85633	-14.4843	-14.4843		3-oxoacyl-[acyl-carrier protein] reductase
Dlo_017902.1	FabG	40.34	134.64	105.69	89.89	1.73882				3-oxoacyl-[acyl-carrier protein] reductase
Dlo_036242.1	FabG	7.35	0.03	0	23.53	-7.93664		9.61532	14.5222	3-oxoacyl-[acyl-carrier protein] reductase
Dlo_020719.1	FabG	12.98	5.56	3.25	4.11	-1.22313				3-oxoacyl-[acyl-carrier protein] reductase
Dlo_027710.1	FabG	1.23	0.15	6.19	9.96	-3.03562	5.36691	6.05311		3-oxoacyl-[acyl-carrier protein] reductase
Dlo_036462.1	FabG	0	4.07	18.25	1.51	11.9908	2.1648	-1.43048	-3.59528	3-oxoacyl-[acyl-carrier protein] reductase
Dlo_018733.1	FabG	172.93	206.95	88.2	123.4		-1.23043			3-oxoacyl-[acyl-carrier protein] reductase
Dlo_003759.1	FabZ	0	64.36	18.34	9.62	15.9739	-1.81117	-2.74206		3R-hydroxymyristoyl ACP dehydrase
Dlo_009387.1	FabZ	14.4	55.26	18.09	16.36	1.94017	-1.61104	-1.75606		3R-hydroxymyristoyl ACP dehydrase
Dlo_020394.1	FabZ	38.67	10.71	8.33	5.94	-1.85226				3R-hydroxymyristoyl ACP dehydrase
Dlo_020395.1	FabZ	45.98	22.18	26.56	12.86	-1.05175			-1.04636	3R-hydroxymyristoyl ACP dehydrase
Dlo_021826.2	FabI	3.27	15.78	20.42	17.36	2.27073				enoyl-[acyl-carrier protein] reductase
Dlo_007053.1	FatB	4.39	12.66	11.43	2.48	1.52798		-2.35187	-2.20441	fatty acyl-ACP thioesterase B
Dlo_025129.1	FatB	110.79	275.09	129.32	130.01	1.31208	-1.08896	-1.08128		fatty acyl-ACP thioesterase B
Dlo_037161.1	FatB	0	0	2.03	0		10.9873		-10.9873	fatty acyl-ACP thioesterase B
Dlo_019646.1	SAD	0.23	223.43	133.72	78.99	9.92397		-1.50008		acyl-[acyl-carrier-protein] desaturase
Dlo_019647.3	SAD	29.47	62.47	48.49	49.3	1.08392				acyl-[acyl-carrier-protein] desaturase
Dlo_031652.1	SAD	151.01	51.43	21.13	11.26	-1.55396	-1.28332	-2.1914		acyl-[acyl-carrier-protein] desaturase
