# Supplementary material for: Global scale transcriptome analysis reveals differentially expressed genes involve in early somatic embryogenesis in Dimocarpus longan Lour
Source: BMC Genomics. 2020 Jan 2;21:4. doi: 10.1186/s12864-019-6393-7 (PMC6941269; doi:10.1186/s12864-019-6393-7)
Supplement: Supplementary file 8 — Additional file 8: Table S4. The distinct expression pattern of extracellular protein encoding genes during longan SE. [file 12864_2019_6393_MOESM8_ESM.xlsx]

## Sheet: Table S4
Table S4 The distinct expression pattern of extracellular protein encoding genes during longan SE.
Gene ID	Gene name	NEC_FPKM	EC_FPKM	ICpEC_FPKM	GE_FPKM	NEC_vs_EC	EC_vs_ICpEC	EC_vs_GE	ICpEC_vs_GE	Description
						Log2 (Fold_change)	Log2 (Fold_change)	Log2 (Fold_change)	Log2 (Fold_change)
Dlo_013012.1	LTP	6.56	7392.37	4301.99	4004.61	10.1381	–	–	–	lipid transfer protein
Dlo_011004.1	LTP	2367.71	0	0	0	-21.1751	–	–	–	non-specific lipid-transfer protein 2
Dlo_015572.1	LTP	200.94	195.09	280.5	102.94	–	–	–	-1.4462	Nonspecific lipid-transfer precursor
Dlo_013014.1	LTP	11.46	15.69	246.65	264.02	–	3.97455	4.07273	–	lipid transfer protein
Dlo_002106.1	LTP	6.68	0	0	0	-12.7056	–	–	–	non-specific lipid-transfer protein
Dlo_002108.1	LTP	2.22	0	0	0	-11.1163	–	–	–	non-specific lipid-transfer protein
Dlo_030906.2	LTP	1.15	0.3	3.17	5.06	-1.9386	3.40145	4.0761	–	non-specific lipid-transfer protein
Dlo_003365.1	LTP-DIR1	1049.5	0	0	0	-20.0013	–	–	–	lipid transfer protein DIR1
Dlo_019525.1	LTP-DIR1	189.06	0.49	0.65	1.3	-8.59185	–	–	–	lipid transfer protein DIR1
Dlo_013601.1	LTP-DIR1	98.68	0	0	0	-16.5905	–	–	–	lipid transfer protein DIR1
Dlo_013016.1	LTP3	0	0.37	2.47	1.47	–	2.73891	1.99022	–	non-specific lipid-transfer protein 3
Dlo_003078.1	LTP4-2	135.72	0	0	0	-17.0503	–	–	–	non-specific lipid-transfer protein 4-2
Dlo_003149.1	LTP4-1	12.84	0	0	0	-13.6484	–	–	–	non-specific lipid-transfer protein 4-1
Dlo_031298.1	LTP14	0	0.39	1.04	1.03	–	1.41504	1.4011	–	non-specific lipid-transfer protein 14
Dlo_030517.1	CHI1	8931.79	5117.6	1598.6	1083.53	–	-1.67866	-2.23973	–	chitinase CHI1
Dlo_027968.2	CHI1	3587.55	248.59	88.43	63.1	-3.85116	-1.49116	-1.97806	–	chitinase CHI1
Dlo_024175.1	CHI1	983.75	0.14	0	1.5	-12.7786	–	3.42146	10.5507	class I chitinase
Dlo_015714.1	CHI1	1.24	2.46	9.49	22.58	–	1.94775	3.19832	1.25057	class I chitinase
Dlo_033358.2	CHI 7	56.64	21.34	8.13	3.47	-1.40826	-1.39223	-2.62055	-1.22832	chitinase 7
Dlo_024177.1	chitinase	6055.72	248.74	106.76	246.03	-4.60559	-1.22027	–	1.20446	chitinase
Dlo_030516.1	chitinase	3288.7	12.16	54.25	8.31	-8.07923	2.15748	–	-2.7067	chitinase
Dlo_003362.1	chitinase	381.06	341.05	137.84	104.11	–	-1.30699	-1.71187	–	chitinase
Dlo_033351.1	chitinase	142.44	0	1.45	0.7	-17.12	10.5018	9.45121	–	chitinase
Dlo_033355.1	chitinase	122.35	0.72	1.22	0	-7.4088	–	–	-10.2527	chitinase
Dlo_033413.1	chitinase	114.44	0	0	0	-16.8042	–	–	–	chitinase
Dlo_024995.1	chitinase	27.1	0	0	0	-14.726	–	–	–	chitinase
Dlo_026758.1	chitinase	4.76	16.99	6.02	4.21	1.83565	-1.49685	-2.01279	–	chitinase
Dlo_004726.1	chitinase	1.02	0.26	4.3	1.9	-1.97199	4.04775	2.86942	-1.17834	chitinase
Dlo_015165.2	chitinase	37.09	5.95	17.2	20.62	-2.64007	1.53145	1.79308	–	chitinase
Dlo_030447.1	chitinase	0	0	1.65	1.33	–	10.6883	10.3772	–	chitinase
Dlo_014581.1	GLP3	272.29	9.15	16.05	20.35	-4.89523	–	1.15319	–	germin-like protein 3
Dlo_014570.1	GLP3	259.25	0.18	4.45	4.26	-10.4921	4.62774	4.56478	–	germin-like protein 3
Dlo_014572.1	GLP3	219.46	0.18	0.99	1.44	-10.2517	2.45943	3	–	germin-like protein 3
Dlo_000721.1	GLP1-1	11.29	0	0	0	-13.4628	–	–	–	germin-like protein subfamily 1 member 1
Dlo_012402.1	GLP1-2	71.86	14.43	21.88	23.63	-2.31612	–	–	–	germin-like protein subfamily 1 member 2
Dlo_014584.1	GLP1-11	6.88	4.65	1.44	2.94	–	-1.69116	–	1.02975	germin-like protein subfamily 1 member 11
Dlo_014574.1	GLP1-13	149.83	0.18	2.85	2.93	-9.70111	3.98489	4.02483	–	germin-like protein subfamily 1 member 13
Dlo_014567.1	GLP1-13	81.54	0.56	2.62	2.4	-7.18594	2.22607	2.09954	–	germin-like protein subfamily 1 member 13
Dlo_014577.1	GLP1-14	4.71	0	0	0.7	-12.2015	–	–	–	germin-like protein subfamily 1 member 14
Dlo_014582.1	GLP1-17	131.68	3.47	16.49	17.63	-5.24596	2.24858	2.34502	–	germin-like protein subfamily 1 member 17
Dlo_014583.1	GLP1-17	67.85	0.18	2.22	0.71	-8.55821	3.62449	–	-1.64467	germin-like protein subfamily 1 member 17
Dlo_004986.1	GLP	3.56	0.2	1.88	0.26	-4.15381	3.23266	–	-2.85415	germin-like protein
Dlo_017086.1	AGP10	43.12	417.6	196.7	113.01	3.27569	-1.08612	-1.88567	–	fasciclin-like arabinogalactan protein 10
Dlo_004654.1	AGP9	110.54	44.47	26.51	20.93	-1.31366	–	-1.08726	–	fasciclin-like arabinogalactan protein 9
Dlo_006744.1	AGP	287.83	42.75	151.21	67.78	-2.75122	1.82256	–	-1.15762	His-rich arabinogalactan-protein
Dlo_019474.1	AGP7	233.79	34.12	59.65	110.2	-2.77652	–	1.69143	–	fasciclin-like arabinogalactan protein 7
Dlo_012838.1	AGP	20.74	0.2	0.4	0.38	-6.69627	–	–	–	fasciclin-like arabinogalactan protein
Dlo_014019.1	AGP20	1.59	0.24	3.77	2.99	-2.72792	3.97346	3.63904		fasciclin-like arabinogalactan protein 20
Dlo_030485.1	EP1-like	65.96	13.14	6.99	9.7	-2.32763	–	–	–	epidermis-specific secreted glycoprotein EP1-like
Dlo_026643.1	EP1-like	124.06	0	0	0	-16.9207	–	–	–	epidermis-specific secreted glycoprotein EP1-like
