# Supplementary material for: Global scale transcriptome analysis reveals differentially expressed genes involve in early somatic embryogenesis in Dimocarpus longan Lour
Source: BMC Genomics. 2020 Jan 2;21:4. doi: 10.1186/s12864-019-6393-7 (PMC6941269; doi:10.1186/s12864-019-6393-7)
Supplement: Supplementary file 9 — Additional file 9: Table S5. The expression pattern of molecular marker genes during longan SE. [file 12864_2019_6393_MOESM9_ESM.xlsx]

## Sheet: Table S5
Table S5 The expression pattern of molecular marker genes during longan SE.
Gene ID	Gene name	NEC_FPKM	EC_FPKM	ICpEC_FPKM	GE_FPKM	NEC_vs_EC	EC_vs_ICpEC	EC_vs_GE	ICpEC_vs_GE	Description
						Log2 (Fold_change)	Log2 (Fold_change)	Log2 (Fold_change)	Log2 (Fold_change)
Dlo_017092.1	LEC1	0	2118.54	1262.61	727.62	21.0146	–	-1.54181	–	leafy cotyledon 1 transcription factor
Dlo_020821.1	L1L	0.21	511.04	393.39	1665.7	11.2488	–	1.70462	2.0821	leafy cotyledon 1-like protein
Dlo_022316.1	WOX9	1.34	1602.12	1424.69	665.41	10.2235	–	-1.26767	-1.09833	WUSCHEL-related homeobox 9
Dlo_032045.1	WOX2	0.48	141.61	83.91	59.36	8.20467	–	-1.25436	–	WUSCHEL-related homeobox 2
Dlo_011527.1	BBM	6.28	367.26	484.12	511.04	5.86989	–	–	–	AP2/ERF, BABYBOOM
Dlo_004646.1	PLT2	3.94	491.37	610.1	759.4	6.96247	–	–	–	AP2/ERF, PLT2
Dlo_012160.1	ABI3	0	82.94	177.78	374.51	16.3398	1.09995	2.17486	1.07491	ABA-insensitive protein 3
Dlo_022372.1	LEC2	0	45.35	55.63	51.22	15.4688	–	–	–	leafy cotyledon 2 transcription factor
Dlo_024008.1	FUS3	0	5.75	37.93	260.7	12.4893	2.72171	5.50268	2.78098	FUSCA3
Dlo_017585.1	AGL80	0	829.45	590.14	278.12	19.6618	–	-1.57645	-1.08535	Agamous-like MADS-box protein, AGL80
Dlo_020986.1	GH3.6	0.06	4136.45	2439.09	1630.99	16.0731	–	-1.34265	–	IAA-amido synthetase GH3.6
Dlo_020694.1	PIN1	3.23	216.9	96.91	100.29	6.06935	-1.16231	-1.11285	–	Auxin efflux carrier component 1, PIN1
Dlo_030812.1	PDF1.3	15.81	15114.9	10330.2	1899.07	9.90092	–	-2.9926	-2.4435	Protodermal factor 1.3
Dlo_027182.2	GRP-5	0	1699.47	1094.49	874.66	20.6967	–	–	–	glycine-rich protein 5
Dlo_032565.1	CYP78A5	0.97	320.4	102.08	12.72	8.36767	-1.65017	-4.6547	-3.00453	Cytochrome P450 family 78A5
Dlo_017331.1	CYP87A3	0	274.33	130.99	25.01	18.0656	-1.06646	-3.45534	-2.38888	Cytochrome P450 family 87A3
Dlo_026048.1	RGF3	0	2219.4	6620.49	3762.46	21.0817	1.57677	–	–	root meristem growth factor 3
Dlo_026819.1	GIF2	0	726.78	454.72	339.9	19.4712	–	-1.09641	–	GRF1-interacting factor 2, GIF2
Dlo_013012.1	LTP	6.56	7392.37	4301.99	4004.61	10.1381	–	–	–	Lipid transfer protein
Dlo_031913.1	LBP	3.92	2959.02	4694.68	2957.57	9.56005	–	–	–	Lipid binding protein
Dlo_025851.1	MAM7	3.43	1112.42	436.33	119.05	8.34128	-1.35021	-3.22406	-1.87385	mannan endo-1,4-beta-mannosidase 7
Dlo_029005.1	ZDS	0	1819.85	1213.68	932.22	20.7954	–	–	–	zeta-carotene desaturase
Dlo_023272.1	KCS	0	511.05	371.46	205.05	18.9631	–	-1.31749	–	3-ketoacyl-CoA synthase (fatty acid)
Dlo_032570.1	RPL17	0	1081.06	1123.65	990.78	20.044	–	–	–	60S ribosomal protein L17
Dlo_033433.1	DlU1	3.52	2202.74	1163.64	830.54	9.28951	–	-1.40718	–	Unknown 1
Dlo_026772.1	DlU2	0	50.68	397.92	1516.17	15.6291	2.97299	4.90287	1.92988	Unknown 2
Dlo_028569.1	DlU3	0	558.23	418.54	121.81	19.0905		-2.19623	-1.78073	Unknown 3
Dlo_019949.1	LEA5	36215.4	27.67	145.54	256.16	-10.3541	2.39502	3.21065	–	late embryogenesis abundant protein LEA5
Dlo_008311.1	CNOT3	11187.8	12.96	27.95	44.39	-9.75364	1.10878	1.77617	–	CCR4-NOT transcription complex subunit 3
Dlo_028175.1	DlU4	10885	0.31	2.94	3.3	-15.0997	3.24548	3.41213	–	Unknown 4
Dlo_017033.1	PR1-1	5645.16	40.36	26.32	10.4	-7.12794	–	-1.95634	-1.33958	Pathogenesis-related protein 1-1
Dlo_022694.1	DC2.15	3546.1	0.29	0	0	-13.5779	–	–	–	14 kDa proline-rich protein DC2.15
Dlo_030517.1	CHI	3288.7	12.16	54.25	8.31	-8.07923	2.15748	–	-2.7067	Chitinase
Dlo_030074.1	PR-4	3170.89	0.31	2.48	1.62	-13.3203	3	2.38565	–	PR-4 protein
Dlo_028350.1	CAT	2411.98	15.42	41.81	55.28	-7.28927	1.43905	1.84195	–	Catalase
Dlo_011004.1	NsLTP2	2367.71	0	0	0	-21.1751	–	–	–	Non-specific lipid-transfer protein 2
Dlo_032927.1	PIP2.1	2191.16	8.96	7.95	4.38	-7.93398	–	-1.03257	–	Aquaporin PIP2.1
Dlo_011314.1	POD P7	2007.14	3.73	4.04	2.59	-9.07175	–	–	–	Peroxidase P7-like
Dlo_020889.1	DlU5	1534.05	0.27	18.34	62.55	-12.4721	6.08589	7.85591	1.77002	Unknown 5
Dlo_009170.1	OSM1	1459.85	8.09	7.15	4.64	-7.49546	–	–	–	Osmotin-like protein 1
Dlo_006330.1	EXLB1	1145.83	1.14	4.4	3.19	-9.97314	1.94847	1.48452	–	Expansin-like B1
Dlo_003365.1	DIR1	1049.5	0	0	0	-20.0013	–	–	–	Lipid-transfer protein DIR1
Dlo_024175.1	CHI	983.75	0.14	0	1.5	-12.7786	–	3.42146	10.5507	class I chitinase
Dlo_011438.1	PIP1	812.41	0.56	1.69	2.71	-10.5026	1.59352	2.27479	–	Aquaporin PIP1
Dlo_014725.1	PME1	753.54	0	1.19	0.57	-19.5233	10.2167	–	–	Pectinesterase precursor
Dlo_027164.1	CHS	610.74	0.1	1.76	0.91	-12.5763	4.1375	–	–	chalcone synthase
Dlo_023321.1	TLP1	573.07	0.8	0.14	0.26	-9.4845	–	–	–	thaumatin-like protein
Dlo_000377.1	POD5	566.61	1.32	1.3	1.41	-8.74567	–	–	–	Peroxidase 5
Dlo_004275.1	TIP2-1	546.09	0	0	0	-19.0588	–	–	–	aquaporin MIP family TIP2-1
Dlo_017039.1	PR1-like	462.02	7.87	3.65	2.14	-5.87545	-1.10847	-1.87875	–	Pathogenesis-related protein 1
Dlo_017003.1	GAST-like	459.7	0.24	5.45	5.45	-10.9034	4.50515	4.50515	–	Gibberellic Acid Stimulated Transcript-like
Dlo_012593.1	DlU6	433.86	0	0	0	-18.7269	–	–	–	Unknown 6
Dlo_005429.1	ERF114	352.05	0	2.51	1.98	-18.4254	11.2935	10.9513	–	ethylene-responsive transcription factor
Dlo_032871.1	GST	293.99	0	0	0	-18.1654	–	–	–	glutathione S-transferase
Dlo_014570.1	GLP3	259.25	0.18	4.45	4.26	-10.4921	4.62774	4.56478	–	germin-like protein 3
Dlo_000585.2	AIL6	84.42	312.44	519.61	648.77	1.88792	–	1.05413	–	AP2/ERF, AINTEGUMENTA-like 6
Dlo_001969.1	SERK3	41.02	89.94	90.6	95.89	1.13264	–	–	–	somatic embryogenesis receptor like kinase 3
Dlo_028609.1	AGL15	6.23	12.59	27.57	69.24	1.01497	1.13082	2.45933	1.32851	Agamous-like MADS-box protein AGL15
Dlo_008433.1	EMB8	8.88	10.18	20.75	17.93	–	1.02737	–	–	embryogenesis-associated protein EMB8
Dlo_026380.1	EMB8L	1.43	4.48	6.88	9.06	1.64748	–	1.01601	–	embryogenesis-associated protein EMB8-like
Dlo_022371.1	LEA76	0	1.78	5.69	11.93	10.7977	1.67655	2.74464	1.06809	late embryogenesis abundant protein 76
Dlo_023715.1	WOX3	0.18	1.98	2.18	0.94	3.45943		-1.07477	-1.2136	WUSCHEL-related homeobox 3
Dlo_011443.1	WOX5	23.78	0	1.1	6.43	-14.5375	10.1033	12.6506	2.54732	WUSCHEL-related homeobox 5
Dlo_021946.1	WUS	47.97	3	20.8	64.26	-3.9991	2.79355	4.42089	1.62734	WUSCHEL
Dlo_021420.1	WUS	2.08	0	0	0.36	-11.0224	–	–	–	WUSCHEL
Dlo_003859.1	SERK1	35.44	10.93	13.36	18	-1.69709	–	–	–	somatic embryogenesis receptor like kinase 1
Dlo_021142.1	LEA14A	5.62	0.87	5.81	3.04	-2.69148	2.73945	1.80498	–	late embryogenesis abundant protein 14A
Dlo_023874.1	LEAD34	6.07	3.87	1.39	4.74	–	-1.47725	–	1.7698	late embryogenesis abundant protein D34
Dlo_027598.1	CLV1	71.39	0.06	0.33	0.39	-10.2165	–	–	–	Receptor protein kinase CLAVATA1
Dlo_005235.1	CLV1	21.3	0.72	3.92	10.92	-4.88671	2.44478	3.92283	1.47805	Receptor protein kinase CLAVATA1
Dlo_012159.1	CLV1	10.32	0.99	5.91	20.83	-3.38187	2.57766	4.39509	1.81743	Receptor protein kinase CLAVATA1
