# Supplementary material for: Global scale transcriptome analysis reveals differentially expressed genes involve in early somatic embryogenesis in Dimocarpus longan Lour
Source: BMC Genomics. 2020 Jan 2;21:4. doi: 10.1186/s12864-019-6393-7 (PMC6941269; doi:10.1186/s12864-019-6393-7)
Supplement: Supplementary file 10 — Additional file 10: Table S6. Comparing differential expression genes from RNA-seq and qRT-PCR during longan SE. [file 12864_2019_6393_MOESM10_ESM.xlsx]

## Sheet: Table S6
Table S6 Comparing differential expression genes from RNA-seq and qRT-PCR during longan SE
Gene name	Conditon1	Conditon2	RNAseq-log2FC	RNAseq-FDR	qRT-PCR-log2FC	qRT-PCR-pValue
LEC1_Dlo_017092.1	NEC	EC	21.0146	0	16.2783	0
	EC	ICpEC	-0.746661	2.53355e-250	-1.1065	0.003
	ICpEC	GE	-0.795152	4.12459e-164	-1.64288	0.009
PDF1.3_Dlo_030812.1	NEC	EC	9.90092	0	11.4466	0
	EC	ICpEC	-0.549107	0	-0.133167	0.015
	ICpEC	GE	-2.4435	0	-3.21621	0
GH3.6_Dlo_020986.1	NEC	EC	16.0731	0	14.39	0
	EC	ICpEC	-0.76205	0	-0.309834	0.004
	ICpEC	GE	-0.580595	0	-1.85621	0.001
AGL80_Dlo_017585.1	NEC	EC	19.6618	0	14.7266	0
	EC	ICpEC	-0.491098	1.80059e-33	-0.309834	0.118
	ICpEC	GE	-1.08535	5.38391e-94	-2.02621	0.003
PIN1_Dlo_020694.1	NEC	EC	6.06935	0	6.81997	0
	EC	ICpEC	-1.16231	4.85278e-142	-0.496501	0.017
	ICpEC	GE	0.0494603	0.668667	-1.23288	0.002
WOX9_Dlo_022316.1	NEC	EC	10.2235	0	9.02997	0
	EC	ICpEC	-0.169334	5.16191e-18	-0.473167	0.015
	ICpEC	GE	-1.09833	0	-1.98288	0.001
WOX2_Dlo_032045.1	NEC	EC	8.20467	5.37e-253	9.22664	0
	EC	ICpEC	-0.755008	1.55125e-17	-0.343167	0.023
	ICpEC	GE	-0.499352	1.51916e-05	-2.03288	0
GIF2_Dlo_026819.1	NEC	EC	19.4712	0	10.0466	0
	EC	ICpEC	-0.67654	4.81557e-48	-0.199834	0.017
	ICpEC	GE	-0.419868	1.54463e-14	-2.33621	0
RGF3_Dlo_026048.1	NEC	EC	21.0817	0	17.515	0
	EC	ICpEC	1.57677	0	-0.693167	0.017
	ICpEC	GE	-0.815262	0	-2.43621	0.001
PLT2_Dlo_004646.1	NEC	EC	6.96247	0	8.23331	0
	EC	ICpEC	0.312236	6.44328e-36	-0.119834	0.243
	ICpEC	GE	0.315814	1.28108e-35	-0.659544	0.004
L1L_Dlo_020821.1	NEC	EC	11.2488	0	13.5833	0
	EC	ICpEC	-0.377476	5.08717e-13	0.126833	0.221
	ICpEC	GE	2.0821	0	0.127122	0.245
BBM_Dlo_011527.1	NEC	EC	5.86989	0	6.80664	0
	EC	ICpEC	0.398563	6.42815e-62	0.143499	0.128
	ICpEC	GE	0.0780715	0.0112973	-0.762878	0.006
LTP_Dlo_013012.1	NEC	EC	10.1381	0	9.72331	0
	EC	ICpEC	-0.781033	0	-0.839834	0.005
	ICpEC	GE	-0.103342	9.87919e-15	-0.256211	0.031
ABI3_Dlo_012160.1	NEC	EC	16.3398	0	2.38664	0.003
	EC	ICpEC	1.09995	3.04725e-128	-0.129834	0.405
	ICpEC	GE	1.07491	1.55527e-219	1.03879	0.005
LEA5_Dlo_019949.1	NEC	EC	-10.3541	0	-9.03336	0
	EC	ICpEC	2.39502	7.10625e-38	1.07017	0.004
	ICpEC	GE	0.815629	2.23739e-09	1.68712	0.001
CHI_Dlo_030516.1	NEC	EC	-8.07923	0	-14.4434	0
	EC	ICpEC	2.15748	1.2768e-32	0.916833	0.01
	ICpEC	GE	-2.7067	1.84416e-36	-1.45788	0.003
